# Supplementary material for: Occurrence and repair of alkylating stress in the intracellular pathogen Brucella abortus
Source: Nat Commun. 2019 Oct 24;10:4847. doi: 10.1038/s41467-019-12516-8 (PMC6813329; doi:10.1038/s41467-019-12516-8)
Supplement: Supplementary file 4 — Supplementary Data 1 [file 41467_2019_12516_MOESM4_ESM.xlsx]

## Sheet: Feuil1
Supplementary Data 1
	Gene	Corresponding ORF
	ogt	BAB1_0185
	ada1	BAB1_0398
	ada2	BAB2_0347
	xthA1	BAB1_0892
	xthA2	BAB1_2004
	tagA	BAB2_0179
	alkA	BAB1_1661
	alkB	BAB2_0704
	mutS	BAB1_0146
	mutL	BAB2_0212
	mutM	BAB1_2184
	mutY	BAB1_0518
	mutT	BAB1_1940
	recA	BAB1_1224
	uvrA	BAB1_1128
	lexA	BAB1_1167
	narG	BAB2_0904
	moaA	BAB1_0973
	virB	BAB2_0068-BAB2_0058
	gcrA	BAB1_0329
	imuABC	BAB1_0068-BAB1_0066
	dinB	BAB2_0625
	ssb	BAB1_1126
	mfd	BAB2_0661
	Name	Sequence
	Primers for deletion and depletion strains
	F1-ada1	ggacaggtttcggaagaac
	R1-ada1	cataaggttcatgtccgtattcc
	F2-ada1	atacggacatgaaccttatggcatgatcgggcataagc
	R2-ada1	gcagcaattaatatgtgcaagtg
	Up-ada1	gcctgtctggcgataatcc
	Down-ada1	ccatagccatgcatcggaa
	F1-ada2	ctgcagggtctacgacacctacgaaat
	R1-ada2	cggagcggcgtttttatccgggtttgccgccattcttaaactctg
	F2-ada2	aaacccggataaaaacgcc
	R2-ada2	gtcgactccagtcttatgacgcggtt
	Up-ada2	tgacgggcggcgtttatttcg
	Down-ada2	caccacctcctgcgatgttgc
	F1-alkA	cgctttcgttccagaatagc
	R1-alkA	actttcaaatccgggttcg
	F2-alkA	cgaacccggatttgaaagtccgcttctgtagatcccat
	R2-alkA	ggaaaagacggcccttattg
	Up-alkA	cgcacgatatgggtgatgc
	Down-alkA	agggctccagttcgacatc
	F1-alkB	agccgtcaacgatgtctc
	R1-alkB	gtctttcatcagcccctttt
	F2-alkB	aaaaggggctgatgaaagacgcgttctagggcgtgtct
	R2-alkB	gagcagacgaagccttacag
	Up-alkB	gccggaacatccctacac
	Down-alkB	caatccactagggcttgtctg
	F1-ogt	atcatcatccgcgctacc
	R1-ogt	gattccatgaccgaataatagc
	F2-ogt	attattcggtcatggaatcgcagacaggctggtaatcagttc
	R2-ogt	cttgagcttggcgaggaac
	Up-ogt	ttcgcaagatgccgatgc
	Down-ogt	cttccactggccgtctg
	F1-tagA	ccgagcggattgttgatc
	R1-tagA	ccatatcgctcatttccc
	F2-tagA	ccgggaaatgagcgatatggtttaattgccagccgatg
	R2-tagA	gcaagtgcgggaaacatg
	Up-tagA	agggttgaacccagataaagc
	Down-tagA	ccgcgccttcatcttgtc
	F1-xthA1	ctgcagatgccgtataaagttcaact
	R1-xthA1	ccggttaaaacggaatcgtttccataatgattatgcgct
	F2-xthA1	aacgattccgttttaacc
	R2-xthA1	gtcgacgtacttttgctttcgatct
	Up-xthA1	cggcaagcatatccagatagc
	Down-xthA1	ccgtcaagatcgggtctcac
	F1-xthA2	ctgcagggcaagatccgcttcaatta
	R1-xthA2	tagattttctggtccgccgcgaccccgtgataacctttc
	F2-xthA2	gcggcggaccagaaaatc
	R2-xthA2	gtcgacgcccgatgcaggtgtattg
	Up-xthA2	tgttgttctcccgtttttcc
	Down-xthA2	ggccgtactattctgattgtg
	F1-mutS	agacgagctttgtcgtcttc
	R1-mutS	cgcttccatgtcacaaacc
	F2-mutS	aggtttgtgacatggaagcggggaaggcgtgaggtttc
	R2-mutS	caccgtcgagcttttgtg
	Up-mutS	gcggcgatcggtctttactg
	Down-mutS	ctattcggcggacgaatatgac
	F1-mutL	aaggcaatcttcggcaatcc
	R1-mutL	ggattgtcatgcggcgactata
	F2-mutL	tagtcgccgcatgacaatccgctaatgcatgtctgccaaac
	R2-mutL	cgatctatcacgctcagttgc
	Up-mutL	cgacaaaataccggacaacc
	Down-mutL	ggctgcgatttcatcattatgg
	F1-mutM	ctgcagttgccattagccttgcgata
	R1-mutM	ccggcatccagactttggcaagggcagggtttctttccgttcaaa
	F2-mutM	aagtctggatgccggtccaat
	R2-mutM	gtcgacgaccgcttccttggccatata
	Up-mutM	gcccccattgaaggtcgatc
	Down-mutM	tttcacgccggagggaaac
	F1-mutY	ggcggtttttgcttaatacg
	R1-mutY	tgaaagcgtctggaatagcggggtcataccagcgcagaag
	F2-mutY	gctattccagacgctttcaaa
	R2-mutY	gcgctcgaagttttcaaac
	Up-mutY	gcgcgatgatcagtttttcg
	Down-mutY	cggttcaatccatcgtattgg
	F1-mutT	tgccaggtcttgctattgtc
	R1-mutT	ggctgtcaaagcagatcgaccatgcgccgtttcttcac
	F2-mutT	gtcgatctgctttgacagcc
	R2-mutT	caagatggtcgccagcatc
	Up-mutT	atattcgcgtggcgcatcag
	Down-mutT	ttcaaggaccaggagatgac
	F1-recA	gtctcatcggtaactacatgg
	R1-recA	catcttacaccatcctcttgtc
	F2-recA	caagaggatggtgtaagatgatgtaaggcgctgttcatg
	R2-recA	ctttggaaggccgaattcc
	Up-recA	tgatctgtgccacatttctg
	Down-recA	gaaacgatcaccgtcttcc
	F1-narG	gcataactggatcatgtg
	R1-narG	gattatatcctctcagtttttctt
	F2-narG	aaaactgagaggatataatctagtcgtcccaggttaag
	R2-narG	ccagttgtagtaaatcttcttg
	Up-narG	gttcggcatgaacgacat
	Down-narG	tagcagaagatgcacttctc
	F1-moaA	gccaagattccgtcctttgc
	R1-moaA	attgcgcataaattaagccgttg
	F2-moaA	cggcttaatttatgcgcaatggcggatgacgggatttag
	R2-moaA	cctcaaatccgatatgctttgc
	Up- moaA	acaagatgtccaaggcag
	Down-moaA	ctgtaatgccgaagattttctg
	F1-gcrA	gaatggccaagcgaattgac
	R1-gcrA	ctcgtctgtccagttcattgc
	F2-gcrA	gcaatgaactggacagacgagtgaattcaggaagcgtccc
	R2-gcrA	gctttctcgacatcatgcaga
	Up-gcrA	ttcagggtctcgaccagatg
	Down-gcrA	cttcatcgaaacgctgcaag
	F-gcrA+	ggatccatgaactggacagacgagc
	R-gcrA+	ggtaccttcctgaattcagcgcgc
	Primers for the alkylation stress reporter system
	F-yojLE. coli	aaACTAGTtgagctactgaagttaccgttc
	R-adaE. coli	ccttcgaCTCGAGgctcattacctctcctcattttc
	Primers for lexA overexpression strain
	ApaI-F-lexA	tagcgcGGGCCCatgttgacccgtaagcagca
	BamHI-R-lexA	ttccgcGGATCCtcaatagcggcggatcaagc
	Primers for RT-qPCR
	F-ada1	tttccatcgtgttttcaaggcc
	R-ada1	atcccgcatcatagatcgtatcc
	F-ada2	caggttgatgccggttttgaatc
	R-ada2	aaattgcgatcatggtgccaag
	F-mutL	cgatagcggctttgaagtgtg
	R-mutL	cccgatccgtcttcatgaatttc
	F-ogt	ccgctttcatcaggcaaactatt
	R-ogt	ccggtttcagttccagaatgatt
	F-tagA	cttgtcgcaaaccccataacc
	R-tagA	caatggcaaccctcgatatgatc
	F-alkB	ggacaaggacgaacggaatttt
	R-alkB	gccatggtgcaggatatatttgg
	F-gcrA	cagtgatcgggaaagtgcatc
	R-gcrA	gggtgccgctattgttgtttt
	F-lexA	ccttgcgtccaaatcaggtattc
	R-lexA	aatttcttctgcgggctgaga
	F-mutS	tcgatatctcaaccggaaccttc
	R-mutS	gccgcaattcctcatcatgaaa
	F-alkA	gcggatcgatacattgagcgata
	R-alkA	agccagactttcaaatccggg
	F-recA	catttcccgttcaaactgcatg
	R-recA	gaaccgaagcatagaacttgagc
	F-uvrA	cgtttatgtgacctgcgatgtc
	R-uvrA	gaattcagcaccttcttccactg
	F-xthA1	caagtcggtggatgagcaattt
	R-xthA1	gaaggcctttattgatctcatccg
	F-xthA2	agtttctgcgcgattatcagc
	R-xthA2	cgaccccgtgataacctttct
	F-16S	taataccgtatgtgcccttcgg
	R-16S	tgatcatcctctcagaccagct
	F-imuABC	gcatgatatctttgccgaaaacc
	R-imuABC	cggataaagccagccatattcc
	F-dinB	ctcaagacgcaggatttcaaac
	R-dinB	gggttccgtccatttccttttc
	F-ssb	cacagcgtcgtcatcttcaatg
	R-ssb	ggtcattgccgttttgatcctg
	F-mfd	gcaaggcaaaactcaagaaacg
	R-mfd	cggcaaattccgcataaagacc
	Reference	Plasmid name
	This study	pNPTS-∆ogt
	This study	pNPTS-∆ada1
	This study	pNPTS-∆ada2
	This study	pNPTS-∆xthA1
	This study	pNPTS-∆xthA2
	This study	pNPTS-∆tagA
	This study	pNPTS-∆alkA
	This study	pNPTS-∆alkB
	This study	pNPTS-∆mutS
	This study	pNPTS-∆mutL
	This study	pNPTS-∆mutM
	This study	pNPTS-∆mutY
	This study	pNPTS-∆mutT
	This study	pNPTS-∆recA
	This study	pNPTS-∆uvrA
	This study	pNPTS-∆narG
	This study	pNPTS-∆moaA
	Nijskens et al., 2008	pJQ200-∆virB
	This study	pNPTS-∆gcrA
	This study	pBI-gcrA
	This study	pBBRMCS1-pada-ada-gfp
	This study	pBBRMCS1-pada- adaC38A-gfp
