# Supplementary material for: Occurrence and repair of alkylating stress in the intracellular pathogen Brucella abortus
Source: Nat Commun. 2019 Oct 24;10:4847. doi: 10.1038/s41467-019-12516-8 (PMC6813329; doi:10.1038/s41467-019-12516-8)
Supplement: Supplementary file 6 — Source Data [file 41467_2019_12516_MOESM6_ESM.zip]

Archive with 33 entries (30 files):
- source_data_file/
- source_data_file/.DS_Store
- __MACOSX/
- __MACOSX/source_data_file/
- __MACOSX/source_data_file/._.DS_Store
- source_data_file/Source_data_Fig2b and Suppl3d.xlsx
- __MACOSX/source_data_file/._Source_data_Fig2b and Suppl3d.xlsx
- source_data_file/Source_data_Fig3b and Suppl5b.xlsx
- __MACOSX/source_data_file/._Source_data_Fig3b and Suppl5b.xlsx
- source_data_file/Source_data_Fig3c.xlsx
- __MACOSX/source_data_file/._Source_data_Fig3c.xlsx
- source_data_file/Source_data_Fig4.xlsx
- __MACOSX/source_data_file/._Source_data_Fig4.xlsx
- source_data_file/Source_data_Fig5_and_6c_and_Suppl8b.xlsx
- __MACOSX/source_data_file/._Source_data_Fig5_and_6c_and_Suppl8b.xlsx
- source_data_file/Source_data_Fig6d.xlsx
- __MACOSX/source_data_file/._Source_data_Fig6d.xlsx
- source_data_file/Source_data_Fig7_and_Suppl9.xlsx
- __MACOSX/source_data_file/._Source_data_Fig7_and_Suppl9.xlsx
- source_data_file/Source_data_Fig8.xlsx
- __MACOSX/source_data_file/._Source_data_Fig8.xlsx
- source_data_file/Source_data_FigSuppl3b.xlsx
- __MACOSX/source_data_file/._Source_data_FigSuppl3b.xlsx
- source_data_file/Source_data_FigSuppl3c.xlsx
- __MACOSX/source_data_file/._Source_data_FigSuppl3c.xlsx
- source_data_file/Source_data_FigSuppl5a.xlsx
- __MACOSX/source_data_file/._Source_data_FigSuppl5a.xlsx
- source_data_file/Source_data_FigSuppl5d.xlsx
- __MACOSX/source_data_file/._Source_data_FigSuppl5d.xlsx
- source_data_file/Source_data_FigSuppl7.xlsx
- __MACOSX/source_data_file/._Source_data_FigSuppl7.xlsx
- source_data_file/Source_data_FigSuppl8a.xlsx
- __MACOSX/source_data_file/._Source_data_FigSuppl8a.xlsx
