# Supplementary material for: Occurrence and repair of alkylating stress in the intracellular pathogen Brucella abortus
Source: Nat Commun. 2019 Oct 24;10:4847. doi: 10.1038/s41467-019-12516-8 (PMC6813329; doi:10.1038/s41467-019-12516-8)
Supplement: Supplementary file 6 — Source Data [file 41467_2019_12516_MOESM6_ESM.zip › source_data_file/Source_data_Fig2b and Suppl3d.xlsx]

## Sheet: data
MFI values for intracellular B. Abortus pBBRMCS1-pada-ada-gfp OR pada-adaC38A-gfp
																Ratio of median values
replicate 1					replicate 2					replicate 3						5h	24h
5h test	5h C38A	24h test	24H C38A		5h test	5h C38A	24h test	24H C38A		5h test	5h C38A	24h test	24H C38A		R1	2.14	1.35
45.19	26.16	27.39	16.83		145.2	58.6	49.1	30.9		81.5	22.6	35.5	31.5		R2	2.32	1.55
23.37	25.95	18.21	34.2		146.8	79	79.1	18.6		58.5	26.4	21.2	14.5		R3	2.26	1.12
43.54	26.99	26.42	17.46		126.2	86.4	15.9	37.4		53	31.7	19.2	84.5
42.72	29.58	5.39	25.55		124	71.8	36.8	28.5		77.2	14.8	38.3	25.5
49.11	31.32	39.38	25.14		129.8	47.6	45.8	7.8		96.6	26.1	57.1	49.4
55.17	27.17	58.5	23.54		124.1	20.4	58.5	11.7		108.8	38.7	60.4	53.5
54.93	32.32	13.18	24.65		105	40	28.2	11.4		31.3	31.3	52.6	37.5
44.59	22.05	55.27	23.16		68.1	36.8	78.6	4.4		57.6	23.9	63.4	55.3
53.39	18.42	24.66	30.93		80.3	31.5	71.1	23.8		70.9	29.1	71.5	90
40.69	13.69	34.31	27.56		125.4	52.2	72.1	10.2		61.6	24.2	45.1	86.9
52.52	19.23	47.42	37.62		45.7	36.4	33.3	20		39.5	24.1	122.9	45
44.08	10.69	38.19	58.88		48.6	21.6	39.4	11.5		62.9	31	57.7	52.4
42.32	15.83	29.17	79.66		58.8	37.6	32.6	6.9		54.7	25.2	101.7	55.9
62.54	15.62	26.16	21.68		58.3	42.1	38.2	14.7		82.9	25.6	68.2	21.6
40.86	13.82	37.76	48.32		75.8	44.6	74.7	20.7		60	28.6	67.6	22.4
35.4	19.73	31.01	51.11		69.2	29	43.4	13.7		64.9	19.2	21.8	40.4
35.88	15.74	9.98	26.89		78.3	56.4	32.4	20.9		51.4	11.4	47.1	40.1
21.28	14.68	8.38	33.81		77.2	50.1	33.4	7.1		76	28.7	61.8	19.2
53.03	15.37	8.51	10.19		86	40.7	52.6	26		72.4	11.8	56.3	40.9
23.04	15.98	3.16	19.17		98.9	44	54.7	49.3		64.7	32	113.2	34.5
31.68	16.12	30.32	17.63		100.5	50.8	62.4	64.4		64.6	36.8	58.4	36.7
23.79	15.01	31.4	12.74		94.9	60.2	19.7	48.8		49.9	37.7	79	18.6
34.18	14.68	18.38	10.74		69	30.8	19.2	43.6		58.1	41.9	58.1	69.1
42.9	13.93	43.73	9.93		121	39.5	45.5	26.8		85.9	28.2	127.6	36.6
45.1	20.68	35.36	7.85		92.1	79.3	61	55.2		76.6	26	90.3	96.5
32.67	15.47	13.74	10.44		121	34	45.4	41.4		93.6	23.3	56.1	56.8
47.06	16.97	59.53	14.59		58.5	7.2	62.5	44.5		92.1	21.8	35.9	52
60.13	13.8	41.85	17.48		57.2	54.9	81.9	50.8		70.1	22.5	69.6	52.9
35	25.94	25.5	6.29		99.7	48.5	56.9	34.8		56.8	8	73.1	44.4
33.91	20.18	39.37	25.5		76.7	14	36.2	39.8		68.3	36	30.2	50.5
31.11	18.98	36.77	29.83		81.5	37	58.6	23.7		48	24.5	72.2	40.4
34.5	10.82	54.56	28.61		86.7	19	7.3	10.1		46.5	6.6	58.2	73.3
30.61	18.92	37.14	17.52		97.3	62.3	25.8	30.6		48.7	7.4	80.9	24.9
33.91	10.6	63.49	21.56		86.9	60.5	65.4	8.1		44.9	4.6	26	42.5
53.23	11.07	17.36	19.66		106.6	65.3	37.6	41.6		70	36.6	76.4	38.7
39.48	25.69	30.05	17.62		103	29.4	81.4	31.2		59.4	18.9	48.5	58.1
34.81	28.87	157.41	15.92		63.7	66.4	65	26.1		55.5	35.9	63	50.2
40.39	24.99	24.36	30.92		94	37	82.7	18.5		63	23.4	32.5	20.2
35.31	12.44	36.34	20.14		67.7	43.1	40.9	20.2		88.3	23.9	54.7	33.8
32.78	10.5	29.44	39.3		127.1	44.1	39.1	37.7		58	19.8	40.9	10.5
41.38	17.3	47.95	19.95		77.4	34.3	26	61.7		61.5	43.7	18.9	28.9
36.6	12.24	36.94	23.77		107.8	24.6	51	51.6		87.7	49	4.8	116.9
36.28	7.9	49.28	22.31		71.2	32.4	59.2	54		84.8	20.9	20.4	63.1
25.06	3.8	37.4	33.74		119.4	38.9	60.9	19.6		73.5	46.3	29.6	53.1
23.59	4.51	19.23	28.96		76.8	36.2	85.7	22		46.8	27.7	42.3	68.3
24.48	11.95	35.98	33.62		111.1	28.2	16	41.4		62.6	20.4	51.9	119.7
22.84	17.21	26.91	24.19		99.6	48.4	57.2	37.5		60.4	41.4	58.4	45
35.21	19.98	33.97	23.28		86.5	17.2	42.7	44.5		116	39	38.7	43.2
40.05	17.02	19.42	17.35		102.1	46.4	41.4	26.3		67.6	24.2	19.3	95.9
30.93	20.64	17.31	22.84		76	48.3	33.5	35.3		78.8	42.1	57.2	62.4
31.78	15.04	24.75	17.42		95.2	9.7	75.9	39.1		74.3	57	21.7	84.5
31.41	18.09	36.44	13.9		78.1	39.4	56.5	24.3		58.3	34	29.5	25.2
36.9	25.46	42.13	28.66		68.4	32.7	73.4	33		69	37.4	37.9	50
29.06	29.87	22.38	33.93		106.9	29.4	51.1	61.4		46	29.2	65.4	59.5
30.07	19.3	29.88	24.4		75.6	47.2	31.8	64.8		43.2	32	108.6	11.5
34.81	8.41	30.53	19.36		102.9	22	32.2			35.9	28	39.6	66.7
37.94	9.35	23.06	22.23		115.2	38.4	30.3			45.7	28.6	22.3	67.8
39.27	22.5	42.12	15.39		82.1	43.3	76.8			73.3	26.2	61.9	73.5
39.37	6.99	12.4	15.76		94.1	26.6	32.9			46.1	29.7	0.2	81.5
38.09	18.56	19.51	16.05		90.7	15.9	53.8			69.5	28	48.5	38.1
