# Supplementary material for: Occurrence and repair of alkylating stress in the intracellular pathogen Brucella abortus
Source: Nat Commun. 2019 Oct 24;10:4847. doi: 10.1038/s41467-019-12516-8 (PMC6813329; doi:10.1038/s41467-019-12516-8)
Supplement: Supplementary file 6 — Source Data [file 41467_2019_12516_MOESM6_ESM.zip › source_data_file/Source_data_Fig3b and Suppl5b.xlsx]

## Sheet: ordered by values
MFI for intracellular B. abortus labeled with the N-nitrosation sensitive probe inside RAW 264.7 macrophages
replicate 1			replicate 2			replicate 3					percent of positive bacteria
probe	probe + ascorbate		probe	probe + ascorbate		probe	probe + ascorbate				probe	probe + ascorbate
694	238.1		295.4	641.4		787.7	590			replicate 1	23.3333	3.33333
438.8	150.5		255.7	174.3		329.5	556.2			replicate 2	23.3333	8.33333
188.8	94.3		177.8	106		317.5	163.6			replicate 3	25	10
169.7	93.9		162.9	102.5		169	156.7
166.4	91.7		156.4	102.3		164.7	123.7
161.5	88.4		152.4	99.7		163.9	106.5
150.2	86.7		144.4	98.8		157.7	97.3
148.6	85.8		142.5	93.4		132.9	95.9
132.6	85		128.6	89.6		123.7	80.8
127.2	84.1		113.4	86.8		119.1	73.5
112.1	84		113.2	85.3		117.6	68.2
105	81.7		105.9	84.3		113.2	52
102.9	80.2		104.2	83.8		109	52
102.6	79		101.5	79.8		108.5	49.3
97	75.2		98.8	78.8		104.7	47.6
93.1	73.4		98.2	78.4		99.8	46.8
90.3	71		97.8	69.3		95.7	41.1
89.7	67.2		95.8	68.4		94.9	39.9
89.4	67.2		95.1	67.6		94.5	38.6
86.3	66.1		91.8	66.6		93.4	38.2
86.1	65.2		87.9	65.4		82.3	37.8
85.9	64.6		87.7	63.4		75.5	35.6
84.2	62.5		82.1	63.4		73.9	34.8
80.6	60.8		81.8	63.1		72.2	34.6
80.5	60		80.9	62.7		68.8	33.6
80.3	59.6		80.6	61.9		64.8	33.2
79.8	59.3		79.3	61.1		63.3	32.6
79.2	59.3		78.7	59.1		63.3	32.5
78.8	58.8		78.2	53.6		62.1	32.2
73.7	57		77.7	52		58.6	31.2
72.6	56.8		74.1	46.5		58.5	31.1
71	55.3		73.1	45.3		56.1	31.1
70	54.9		72.7	42.6		55.3	30.5
66.9	54.8		72.6	42.3		54.2	29.8
62.4	54.5		69.2	42.2		51.8	28.1
62.4	54.1		68.8	41.3		51.4	27.8
62.1	52.7		68.1	38.5		50.8	27.3
61.8	51.4		65.7	38.5		50.7	26.6
61.8	50		65.4	36.8		47.8	26.3
61.5	48.7		64.6	36.8		46.9	25.8
59.4	48.3		64.4	36.3		46.2	25.3
59.2	47.9		60.5	36.2		45.3	24
58.8	47.8		60	35.3		45.2	23.6
58.7	47.3		59.2	35.3		44.7	23.6
58.7	47		59	33.1		43.7	23.5
55.5	47		56.3	32.6		43.6	23.3
54.4	45.8		55.9	32.2		42.4	21.8
50.8	44.5		55.2	31		40.9	21.2
50.5	43.9		53.2	30.3		40.8	20.5
49.5	41.4		51.6	29.9		40.1	20.3
49.4	41.4		50.3	29.5		36.6	19.8
49.2	40.9		49.1	29.4		36.5	19.6
47.5	40.6		48.2	28.2		34.5	19.6
46.1	39.9		47.6	26.4		31.3	19.5
44.4	39.6		47.1	22.1		30.4	18.6
39.3	39.1		46	19.7		29	17.5
34.2	34.8		38.2	19.4		28.2	17.1
32.4	34.5		37.5	14.3		24.6	16.5
31.4	34.2		26.1	8		23.3	14
28.8	23.1		24	0.3		8.1	6.7
