# Supplementary material for: Occurrence and repair of alkylating stress in the intracellular pathogen Brucella abortus
Source: Nat Commun. 2019 Oct 24;10:4847. doi: 10.1038/s41467-019-12516-8 (PMC6813329; doi:10.1038/s41467-019-12516-8)
Supplement: Supplementary file 6 — Source Data [file 41467_2019_12516_MOESM6_ESM.zip › source_data_file/Source_data_Fig3c.xlsx]

## Sheet: data
MFI values for different B. abortus 544 strains (WT or ∆narG or ∆moaA) with pBBRMCS1-pada-ada-gfp or pada-adaC38A-gfp
	replicate 1									replicate 2									replicate 3										WT	∆narG	∆moaA	WT + ascorbate
	5 h (DMEM)		5 h (DMEM)		5 h (DMEM)		5 h (DMEM + ascorbate)			5 h		5 h		5 h		5 h			5 h		5 h		5 h		5 h			ratio	1.81333	2.01559	1.45084	2.17945
	WT_GFP	WT_C38A	narG_GFP	narG_C38A	moaA_GFP	moaA_C38A	WT_GFP_ASC	WT_C38A_ASC		WT_GFP	WT_C38A	narG_GFP	narG_C38A	moaA_GFP	moaA_C38A	WT_GFP_ASC	WT_C38A_ASC		WT_GFP	WT_C38A	narG_GFP	narG_C38A	moaA_GFP	moaA_C38A	WT_GFP_ASC	WT_C38A_ASC		ratio	2.22047	1.67314	1.64693	1.86676
	98.9	42.5	32	35.9	50	52.8	91.2	16.2		74.6869	33.2613	195.145	27.8846	41.7522	17.6667	116.396	18.975		81.5	22.6	52.7	15.1	53.3	42.7	57.2246	10.8046		ratio	2.26032	2.37831	1.39652	2.08559
	51	25.2	77.8	25	60.5	61.9	93.1	46.5		53.7917	16.0642	110.262	52.9406	36.5674	29.9434	73.3759	45.5657		58.5	26.4	36.2	16.1	41	28.1	102.068	14.2267		mean	2.09804	2.02235	1.4981	2.04393
	34.5	20	7.8	25.8	13.4	49.9	47.7	46.5		58.1639	13.9351	99.6626	47.5342	49.1362	15.3205	47.9953	37.9347		53	31.7	50.5	12	44.1	35.6	60.4018	10.8074		SD	0.247368	0.352633	0.131725	0.16045
	40.1	33.6	53.5	23.5	69.9	97.9	56.5	25		27.5218	1.49426	107.195	34.7892	89.9054	34.4577	63.4541	36.4768		77.2	14.8	51.1	7.1	30.5	28.7	116.567	22.9447
	80.6	22.3	67.5	20.3	61	16.3	59.2	2.9		32.9544	14.3813	51.0063	23.1496	43.619	25.3321	68.3042	20.4744		96.6	26.1	32.3	19.5	27.7	31.8	66.6289	34.5849
	37.6	44	34.5	39.9	57.8	52.7	40.4	66		67.6074	29.6851	56.2009	13.7112	51.2118	16.9068	44.2983	38.2372		108.8	38.7	41.9	12.3	28.4	22.6	48.0386	27.1232
	38.3	45.9	56.1	17.5	44.4	7.9	52.5	61.5		99.9107	28.8114	49.3894	33.3765	37.5897	24.8699	66.2594	31.1348		31.3	31.3	54.3	16.3	43	33	34.3864	35.8831
	28.2	13.5	39.4	24.7	67.2	36.8	27.6	50.3		78.1809	27.2437	60.1243	12.0733	71.1493	18.6021	51.2675	46.8469		57.6	23.9	30.8	13.8	40.1	12.1	30.3512	29.763
	63.4	51.9	69.3	24.7	73.7	50.8	76	6.1		53.9352	13.6802	57.3301	26.5	46.3711	30.9116	38.22	34.8821		70.9	29.1	24.4	12.5	71.5	38.7	32.784	27.6732
	57.3	63.7	84.9	25.9	44.4	44.4	82.1	24.6		71.0562	10.9275	50.4333	34.6515	43.6985	72.3583	143.551	44.5026		61.6	24.2	35.8	11.5	61.3	27.3	36.2329	25.8251
	78.1	47.3	42.9	11.9	36	60.2	74.3	30.2		119.456	17.6259	58.585	46.2868	29.9611	78.4476	258.595	45.8667		39.5	24.1	36	22.1	31.6	38.6	8.64583	17.1963
	49.3	17.1	65	37.1	77.6	62.5	113.2	44.9		215.578	15.3681	51.9978	53.4884	58.7831	19.5676	54.5541	27.4546		62.9	31	39.7	39.1	26.7	33	43.585	6.16109
	62.4	32.2	65.2	12.8	70.4	59.7	167.8	9.1		41.8826	26.2494	87.0667	7.27489	64.066	30.6125	51.7089	55.5801		54.7	25.2	44.4	34.8	30	22.1	30.5294	28.9448
	112.3	39.2	70.6	29.3	70.4	71.4	123.7	49.6		87.2619	18.7433	64.548	49.4718	51.6345	30.517	66.3597	73.7111		82.9	25.6	50.2	32	53.1	43.6	40.1056	37.6878
	73.4	37.9	50.4	10.6	52.6	47.7	78.1	68.3		44.9088	14.4368	80.0779	15.0142	45.8052	23.1333	57.0255	55.7708		60	28.6	25.7	20.2	59.3	22.7	44.9275	26.9629
	46.3	5.8	79	37.1	47.8	61.6	104.3	30.6		58.4255	21.4598	66.3027	107.347	53.3098	21.0326	54.9802	47.1358		64.9	19.2	28.6	11.5	38.1	32.5	41.381	42.6556
	63.6	61.7	55.2	49.1	59.2	50.3	126.8	37.2		87.0669	15.9403	87.2165	29.905	42.7268	19.2256	140.721	44.3145		51.4	11.4	26	20.9	40.5	19.4	44.1184	39.6711
	51.7	34.2	66.5	28.8	40.2	46.5	147.2	27.9		144.562	18.9585	38.4444	25.8122	67.6473	29.4982	94.8345	70.5243		76	28.7	44.2	13.8	48.1	33.5	57.3925	20.0993
	39.5	32.6	53	11.8	56.7	47.9	125.2	30		44.7009	37.7845	89.4389	45.4561	40.9481	13.9133	57.1252	27.9497		72.4	11.8	62.8	12.7	36.2	26	46.6029	17.2476
	138.1	49.5	39.5	27.9	60.9	46.2	24.2	28.7		40.44	20.9468	80.08	33.0223	75.0859	36	193.177	15.1099		64.7	32	68.2	36.7	24.4	12.9	89.0602	37.4394
	114.7	30.4	41.8	38	50.4	64.8	63	30.4		103.958	4.75584	76.1333	35.6189	94.5393	37.2585	109.504	0.997867		64.6	36.8	50.6	23.2	43.3	22	107.633	33.6885
	191.3	39.2	45.6	19.1	60.3	81.8	46.4	23.6		65.0467	16.676	70.7633	48.9111	46.2168	46.681	203.216	2.66208		49.9	37.7	38.9	12.6	41.1	32.8	100.694	33.6687
	112.9	43.9	27.1	21.1	58	43.9	68.4	20.6		85.9941	16.7216	82.9978	64.2389	50.5385	33.5814	74.9034	29.1728		58.1	41.9	68.1	13.3	31.7	28.3	52.1859	31.5875
	171.8	29.6	64.9	35.4	78	91.6	40.7	7.1		63.7674	32.8078	71.9015	56.7935	47.8704	32.0272	80.2235	34.8487		85.9	28.2	55.6	15.8	44.1	10.7	41.1849	31.1938
	61.7	35.3	43.3	23.9	67	65.9	106.3	46.3		53.8905	32.7426	71.9962	29.9368	50.5709	38.4275	99.2346	38.6018		76.6	26	43.5	11.5	27.3	30	64.7319	10.9932
	90.5	26.7	81.2	20.1	48	40.5	43	2.9		83.9929	57.7859	68.2014	33.072	47.9598	16.9557	76.2642	25.6943		93.6	23.3	37.2	14.3	45.2	20.4	93.3468	50.8758
	66.2	29.9	69.3	17.7	135.4	50.6	105.4	11.1		51.1643	45.9096	45.0379	54.4796	31.0643	22.7166	79.7846	21.1545		92.1	21.8	39	16.3	29.5	36.5	72.396	58.8372
	63.5	26.6	58.9	29.3	98.5	67.8	56.6	3.8		68.0868	43.2182	67.4918	17.6732	60.2993	40.0242	51.6703	15.3095		70.1	22.5	34.2	16.2	40.2	28.3	62.6238	25.8258
	61.4	15.8	92.3	28.6	85.8	94	57	4.4		37.6877	64.4011	159.83	49.1556	66.7969	35.2346	40.5623	19.7528		56.8	8	74.6	17.1	32.3	33.9	60.9065	27.2322
	77.4	56.3	66	35.5	66.8	50.9	51.8	24.7		53.9778	53.0972	101.147	52.7657	55.9156	42.6508	36.7287	22.3008		68.3	36	59.1	16.8	35.6	37.9	84.7642	33.6328
	61.7	22.5	31.1	22	76.7	36.8	22.1	23.1		54.617	33.0034	143.107	73.8373	49.5944	20.22	44.5424	29.562		48	24.5	68.5	18	32.4	48.7	185.964	43.0256
	158.8	1.3	77.3	39.8	92	45.8	44.3	27.3		66.0298	23.8343	69.4745	69.977	57.6545	25.9309	49.3403	31.6475		46.5	6.6	33.1	37.1	47.2	63.7	83.297	54.7495
	56.1	3.4	44.1	25.5	60.9	35.6	83.4	30.9		79.7889	35.286	41.6667	67.01	58.5945	36.7911	107.429	19.9481		48.7	7.4	51.2	20.6	24.9	34.5	74.3061	36.2712
	40.5	44.2	60.7	4	67.4	42.5	44.1	36.2		59.8227	38.5931	50.5482	42.1545	51.204	25.3361	73.5612	13.0968		44.9	4.6	64.7	30.4	38.3	43.7	33.6789	32.0903
	36.4	3.8	24.8	9.5	64.2	40.8	58.1	36		85.6175	48.2204	75.5643	32.3393	48.439	36.6308	109.942	19.9173		70	36.6	54.6	26.6	34.3	28	37.8023	20.1145
	70	33.9	61.2	23.2	65.8	23.4	73.7	58.6		122.591	49.3333	55.6248	22.9206	46.5717	13.3601	18.9861	31.313		59.4	18.9	94.4	25.2	39.9	30.9	65.6875	34.2242
	32.1	22.4	27.5	39	70.5	57.2	84.7	38.7		137.465	32.5296	64.7512	40.9849	43.3588	30.4689	72.7101	27.7867		55.5	35.9	48.5	48.9	31.6	31.9	60.246	7.40477
	34.9	31.1	47.4	26.2	101.7	57.5	75	37.9		68.0417	47.9676	54.1017	52.3932	69.4827	21.0072	45.7232	48.8144		63	23.4	71.1	18.5	51.9	24.2	114.108	28.9035
	64.3	36.4	77.9	26.5	93.8	45.9	34.3	59.1		54.0497	32.4225	56.8323	38.0714	63.4245	17.6166	60.1721	26.0081		88.3	23.9	54.1	20.1	58.4	25.3	109.091	30.985
	57.5	40	76.3	22.5	75.3	48.8	59.2	41.5		61.4417	21.3624	58.466	51.818	114.08	33.3095	51.9583	34.0795		58	19.8	56.2	33.3	31.6	16	52.986	50.1574
	51.1	36.5	95.4	29.5	68.8	61.5	128.9	10.4		44.8431	34.7912	70.894	46.6393	63.6667	18.4	61.7246	41.261		61.5	43.7	32.4	45.7	56.9	23.1	70.0385	29.9565
	34.5	35.9	45.4	21.7	81.9	13	183.7	36.5		45.6825	33.4242	63.9634	44.3748	57.5074	46.7561	49.2667	35.2112		87.7	49	47	32.9	63.5	26.8	68.7582	31.4577
	58.1	33.2	48.2	30.1	100.9	60.7	140.5	30		59.9104	38.859	56.9726	68.4226	46.9447	13.5059	67.194	27.3205		84.8	20.9	31.4	31.5	42.3	14.7	68.6684	32.9467
	53.4	28.7	18.7	32.7	143.7	41.5	69	38.3		66.9308	26.9862	53.8463	211.658	29.0308	61.2269	77.5065	40.863		73.5	46.3	80.4	14.9	32.3	33	54.1534	32.8043
	44.3	67.7	19.9	38.1	57	57.2	38.6	21.8		46.5926	39.7451	47.8374	39.0798	43.9987	45.0172	66.365	25.8616		46.8	27.7	36.4	32.9	50.1	28.5	70.451	24.0686
	59.4	36.7	37.2	40.3	92.2	43.9	70.8	10.2		47.7561	51.3778	54.2757	57.6216	71.3333	45.6018	62.6178	29.6294		62.6	20.4	57.9	30.7	35.6	35.5	32.608	35.5106
	69.2	35.9	69.1	50.3	64.5	36.8	65.2	29.1		49.8357	27.4079	41.0381	46.4258	38.85	32.9722	148.465	34.494		60.4	41.4	63	30.8	54.7	23.7	101.09	27.8158
	83.9	17.4	64.2	17	73.5	32.3	55	14.4		44.3836	18.1126	19.3386	67.8039	26.1633	65.7765	81.9144	24.2705		116	39	60.3	23.9	41.8	10.2	31.3091	11.7609
	73.1	48.3	47.5	27.5	78	31	87.3	56.7		66.1348	25.9609	75.4694	32.3778	48.6601	60.501	55.9658	42.774		67.6	24.2	45.7	16.8	27.6	17.1	49.324	1.48149
	53.7	31.2	63.3	7.7	97.7	43.5	37	41.2		58.7451	3.93843	93.6049	38.7369	45.3068	62.3883	60.3619	41.1463		78.8	42.1	44.1	11.7	42.9	22.2	99.9442	17.3496
	42.3	56.4	70.4	34	82.3	44.3	49.1	56.1		64.8272	29.9897	119.776	34.0469	71.621	47.1888	55.3561	61.5592		74.3	57	44	31.8	36.6	20.9	97.2659	18.8414
	88.9	60.6	16.2	15	93.5	45.2	9.1	49.9		58.1697	35.1234	66.9811	29.1429	104.369	32.9083	63.9113	35.1645		58.3	34	45	28	27.4	29.8	44.4352	10.3903
	53.9	64.4	30.2	18.8	72.4	66.3	46.3	23.3		55.2347	24.3785	56.0447	20.7959	107.821	50.2296	49.3215	48.1667		69	37.4	56.4	29	45.5	31.5	63.7453	34.0761
	54.8	24	28.8	14.7	64.1	48.6	15.4	33.2		76.557	29.0539	44.034	11.9717	134.166	42.0515	56.6202	61.5531		46	29.2	62.5	24.3	37.5	43.2	37.9786	14.6907
	51.1	37.4	32.4	23.8	92.9	52.8	73.3	30.7		76.3681	33.2835	51.6995	21.4603	100.968	34.8251	67.8982	58.9305		43.2	32	71.7	25.8	38.6	35.8	57.2762	11.4126
	61	37.2	41.5	22.8	42.9	39.2	33.8	31.9		50.6645	32.15	181.461	25.3876	81.1279	31.2743	80.6713	45.8862		35.9	28	118.2	25.9	90.2	28.8	43.2104	19.324
	67.4	21.9	40.8	32.8	70.9	29.8	37.4	17.3		30.3503	9.50001	59.4461	54.5501	133.533	10.3437	15.4875	61.2239		45.7	28.6	101.1	24.7	28.3	22.1	50	38.9892
	74.4	25.5	41.8	48.7	87.7	23.7	92.3	31		42.3581	10	52.8301	17.1468	78.1285	41.069	96.1458	44.6725		73.3	26.2	72.7	27.3	65.9	24	61.4007	23.5
	23.5	19.9	66.9	20.1	91.9	29.2	89	38.3		67.2039	4.19203	58.64	15.5022	44.1945	26.2157	91.1508	40.1239		46.1	29.7	11	34.2	73.3	30.9	120.376	52.7474
	63.8	16.3	44	35.6	74.1	40.9	74.6	56.9		92.8359	26.5326	53.273	22.5283	69.9124	25.9483	54.6394	32.5753		69.5	28	29.5	66	48.1	34.6	135.608	27.9643
median	61.2	33.75	51.7	25.65	69.35	47.8	66.8	30.65		60.6761	27.3258	64.2557	38.4041	51.2079	31.0929	65.0854	34.8654		62.95	27.85	49.35	20.75	40.15	28.75	60.3239	28.9242
ratio	1.81333		2.01559		1.45084		2.17945			2.22047		1.67314		1.64693		1.86676			2.26032		2.37831		1.39652		2.08559
