# Supplementary material for: Occurrence and repair of alkylating stress in the intracellular pathogen Brucella abortus
Source: Nat Commun. 2019 Oct 24;10:4847. doi: 10.1038/s41467-019-12516-8 (PMC6813329; doi:10.1038/s41467-019-12516-8)
Supplement: Supplementary file 6 — Source Data [file 41467_2019_12516_MOESM6_ESM.zip › source_data_file/Source_data_Fig4.xlsx]

## Sheet: Feuil1
CFU/mL data for survival of B. abortus mutants on rich medium (TSB) supplemented with 35 µM of MNNG or 2.5 mM of MMS
		replicate 1	replicate 2	replicate 3				replicate 1	replicate 2	replicate 3				replicate 1	replicate 2	replicate 3
		TSB	TSB	TSB	mean	SD		MNNG	MNNG	MNNG	mean	SD		MMS	MMS	MMS	mean	SD
	WT	220000000	145000000	220000000	195000000	4.33013e+07		200000000	195000000	240000000	2.11667e+08	2.46644e+07		185000000	190000000	165000000	180000000	1.32288e+07
	Δada1	150000000	150000000	130000000	1.43333e+08	1.1547e+07		110000000	155000000	180000000	1.48333e+08	3.5473e+07		95000000	135000000	160000000	130000000	3.27872e+07
	Δada2	195000000	105000000	230000000	1.76667e+08	6.44851e+07		145000000	175000000	200000000	1.73333e+08	2.75379e+07		135000000	145000000	120000000	1.33333e+08	1.25831e+07
	Δada1 Δada2	170000000	190000000	95000000	1.51667e+08	5.00833e+07		80000000	145000000	61750000	9.55833e+07	4.37581e+07		120000000	110000000	30500000	8.68333e+07	4.90416e+07
	Δada1 Δada2 Δogt	135000000	210000000	215000000	1.86667e+08	4.48144e+07		800000	900000	680000	793333	110151		26500	63250	60000	49916.7	20344.4
	Δogt	150000000	225000000	195000000	190000000	3.77492e+07		3400000	17500000	6875000	9.25833e+06	7.34593e+06		51000	118750	54500	74750	38145.3
	ΔtagA	115000000	165000000	235000000	1.71667e+08	6.02771e+07		130000000	150000000	190000000	1.56667e+08	3.05505e+07		3150000	8500000	3200000	4950000	3.07449e+06
	ΔtagA ΔalkA	155000000	135000000	220000000	170000000	4.4441e+07		105000000	95000000	170000000	1.23333e+08	4.07226e+07		2450	2450	1200	2033.33	721.688
	ΔalkA	175000000	165000000	185000000	175000000	10000000		110000000	110000000	155000000	125000000	2.59808e+07		110000000	155000000	155000000	140000000	2.59808e+07
	ΔalkB	180000000	120000000	155000000	1.51667e+08	3.01386e+07		145000000	70000000	175000000	130000000	5.40833e+07		23500000	17500000	21000000	2.06667e+07	3.01386e+06
	ΔxthA1	215000000	160000000	140000000	1.71667e+08	3.88373e+07		180000000	140000000	170000000	1.63333e+08	2.08167e+07		11500000	15000000	10000000	1.21667e+07	2.5658e+06
	ΔxthA2 old	165000000	260000000	220000000	215000000	4.7697e+07		150000000	170000000	175000000	165000000	1.32288e+07		145000000	170000000	115000000	1.43333e+08	2.75379e+07
	ΔxthA1 ΔxthA2 old	180000000	125000000	170000000	1.58333e+08	2.92973e+07		185000000	165000000	130000000	160000000	2.78388e+07		105000	185000	35000	108333	75055.5
	ΔrecA	130000000	155000000	135000000	140000000	1.32288e+07		17500000	29500000	17000000	2.13333e+07	7.07696e+06		7000	170000	120000	99000	83504.5
	ΔuvrA	200000000	145000000	295000000	2.13333e+08	7.58837e+07		235000000	175000000	240000000	2.16667e+08	3.61709e+07		145000000	120000000	130000000	1.31667e+08	1.25831e+07
	ΔmutS	230000000	215000000	200000000	215000000	15000000		175000000	200000000	200000000	1.91667e+08	1.44338e+07		95000000	160000000	160000000	1.38333e+08	3.75278e+07
	ΔmutS ΔmutL	160000000	360000000	250000000	2.56667e+08	1.00167e+08		145000000	3.01667e+08	210000000	2.18889e+08	7.87107e+07		140000000	2.48333e+08	185000000	1.91111e+08	5.44246e+07
	ΔmutM ΔmutY ΔmutT	215000000	195000000	245000000	2.18333e+08	2.51661e+07		175000000	130000000	205000000	170000000	3.77492e+07		125000000	125000000	170000000	140000000	2.59808e+07
	ΔvirB	185000000	205000000	305000000	2.31667e+08	6.4291e+07		270000000	190000000	300000000	2.53333e+08	5.68624e+07		150000000	100000000	165000000	1.38333e+08	3.40343e+07
		TSB	MNNG	MMS
	WT	195000000	2.11667e+08	180000000
	Δada1	1.43333e+08	1.48333e+08	130000000
	Δada2	1.76667e+08	1.73333e+08	1.33333e+08
	Δada1 Δada2	1.51667e+08	9.55833e+07	8.68333e+07
	Δada1 Δada2 Δogt	1.86667e+08	793333	49916.7
	Δogt	190000000	9.25833e+06	74750
	ΔalkB	1.51667e+08	130000000	2.06667e+07
	ΔtagA	1.71667e+08	1.56667e+08	4950000
	ΔtagA ΔalkA	170000000	1.23333e+08	2033.33
	ΔalkA	175000000	125000000	140000000
	ΔxthA1	1.71667e+08	1.63333e+08	1.21667e+07
	ΔxthA2	215000000	165000000	1.43333e+08
	ΔxthA1 ΔxthA2	1.58333e+08	160000000	108333
	ΔrecA	140000000	2.13333e+07	99000
	ΔuvrA	2.13333e+08	2.16667e+08	1.31667e+08
	ΔmutS ΔmutL	2.56667e+08	2.18889e+08	1.91111e+08
	ΔmutM ΔmutY ΔmutT	2.18333e+08	170000000	140000000
	ΔvirB	2.31667e+08	2.53333e+08	1.38333e+08
