# Supplementary material for: Occurrence and repair of alkylating stress in the intracellular pathogen Brucella abortus
Source: Nat Commun. 2019 Oct 24;10:4847. doi: 10.1038/s41467-019-12516-8 (PMC6813329; doi:10.1038/s41467-019-12516-8)
Supplement: Supplementary file 6 — Source Data [file 41467_2019_12516_MOESM6_ESM.zip › source_data_file/Source_data_Fig5_and_6c_and_Suppl8b.xlsx]

## Sheet: data
replicate 1												replicate 2												replicate 3
Ct	WT	WT (+MMS)	gcrA+IPTG	gcrA-IPTG								Ct	WT	WT (+MMS)	gcrA+	gcrA-								Ct	WT	WT (+MMS)	gcrA+	gcrA-	gcrA+IPTG (+MMS)	gcrA-IPTG (+MMS)
16S	3.95	3.24	3.19	2.83								16S	4.57	4.88	4.6	4.13								16S	2.54	2.37	3.21	2.47	1.81	2.32
gcrA	16.22	15.47	15.98	19.85								gcrA	17.02	16.48	15.96	18.86								mutL	16.43	15.95	18.17	17.98
ada1	21.32	21.2	21.54	21.76								ada1	20.63	21.19	20.75	20.6								lexA	17.19	14.15	20.43	18.61	14.03	13.7
ada2	22.14	21.33	22.58	22.86								ada2	22.35	21.32	22.24	22.44								mutS	18.65	18.63	20.17	18.89
ogt	21.48	20.84	21.7	24.29								ogt	21.82	21.23	21.55	23.57								recA	16.33	16.38	18.44	17.48
alkA	21.11	17.44	21.41	21.79								alkA	21.08	17.02	20.96	20.27								uvrA	16.62	14.39	17.33	16.22
alkB	20.21	20.1	20.71	20.85								alkB	20.53	20.32	20.35	20.83								xthA1	18.12	18.15	19.1	17.81
tagA	23.7	19.73	23.8	24.27								tagA	23.68	19.44	23.32	23.65								xthA2	17.47	17.65	20.64	17.37
∆Ct	WT	WT (+MMS)	gcrA+IPTG	gcrA-IPTG								∆Ct	WT	WT (+MMS)	gcrA+	gcrA-								∆Ct	WT	WT (+MMS)	gcrA+	gcrA-	gcrA+IPTG (+MMS)	gcrA-IPTG (+MMS)
16S	0	0	0	0								16S	0	0	0	0								16S	0	0	0	0	0	0
gcrA	12.27	12.23	12.79	17.02								gcrA	12.45	11.6	11.36	14.73								mutL	13.89	13.58	14.96	15.51
ada1	17.37	17.96	18.35	18.93								ada1	16.06	16.31	16.15	16.47								lexA	14.65	11.78	17.22	16.14	12.22	11.38
ada2	18.19	18.09	19.39	20.03								ada2	17.78	16.44	17.64	18.31								mutS	16.11	16.26	16.96	16.42
ogt	17.53	17.6	18.51	21.46								ogt	17.25	16.35	16.95	19.44								recA	13.79	14.01	15.23	15.01
alkA	17.16	14.2	18.22	18.96								alkA	16.51	12.14	16.36	16.14								uvrA	14.08	12.02	14.12	13.75
alkB	16.26	16.86	17.52	18.02								alkB	15.96	15.44	15.75	16.7								xthA1	15.58	15.78	15.89	15.34
tagA	19.75	16.49	20.61	21.44								tagA	19.11	14.56	18.72	19.52								xthA2	14.93	15.28	17.43	14.9
MMS - CTL				GcrA mutant compared to WT expression								MMS - CTL				GcrA mutant compared to WT expression								MMS - CTL				GcrA mutant compared to WT expression
∆∆Ct	WT	WT (+MMS)		∆∆Ct	WT	gcrA+IPTG	gcrA-IPTG					∆∆Ct	WT	WT (+MMS)		∆∆Ct	WT	gcrA+	gcrA-					∆∆Ct	WT	WT (+MMS)		∆∆Ct	WT	gcrA+	gcrA-	gcrA+IPTG (+MMS)	gcrA-IPTG (+MMS)
16S	0	0		16S	0	0	0					16S	0	0		16S	0	0	0					16S	0	0		16S	0	0	0	0	0
gcrA	0	-0.04		gcrA	0	0.52	4.75					gcrA	0	-0.85		gcrA	0	-1.09	2.28					mutL	0	-0.31		mutL	0	1.07	1.62
ada1	0	0.59		ada1	0	0.98	1.56					ada1	0	0.25		ada1	0	0.09	0.41					lexA	0	-2.87		lexA	0	2.57	1.49	-2.43	-3.27
ada2	0	-0.1		ada2	0	1.2	1.84					ada2	0	-1.34		ada2	0	-0.14	0.53					mutS	0	0.15		mutS	0	0.85	0.31
ogt	0	0.07		ogt	0	0.98	3.93					ogt	0	-0.9		ogt	0	-0.3	2.19					recA	0	0.22		recA	0	1.44	1.22
alkA	0	-2.96		alkA	0	1.06	1.8					alkA	0	-4.37		alkA	0	-0.15	-0.37					uvrA	0	-2.06		uvrA	0	0.04	-0.33
alkB	0	0.6		alkB	0	1.26	1.76					alkB	0	-0.52		alkB	0	-0.21	0.74					xthA1	0	0.2		xthA1	0	0.31	-0.24
tagA	0	-3.26		tagA	0	0.86	0					tagA	0	-4.55		tagA	0	-0.39	0.41					xthA2	0	0.35		xthA2	0	2.5	-0.03
																								E^-∆∆Ct	WT	WT (+MMS)		E^-∆∆Ct	WT	gcrA+	gcrA-	gcrA+IPTG (+MMS)	gcrA-IPTG (+MMS)
E^-∆∆Ct	WT	WT (+MMS)		E^-∆∆Ct	WT	gcrA+	gcrA-					E^-∆∆Ct	WT	WT (+MMS)		E^-∆∆Ct	WT	gcrA+	gcrA-					16S	1	1		16S	1	1	1	1	1
16S	1	1		16S	1	1	1					16S	1	1		16S	1	1	1					mutL	1	1.22806		mutL	1	0.49	0.34
gcrA	1	1.03		gcrA	1	0.7	0.04					gcrA	1	1.65587		gcrA	1	2.12874	0.205898					lexA	1	6.60008		lexA	1	0.18	0.38	4.94202	8.58563
ada1	1	0.7		ada1	1	0.51	0.34					ada1	1	0.869442		ada1	1	0.939523	0.752623					mutS	1	0.90608		mutS	1	0.57	0.82
ada2	1	1.07		ada2	1	0.44	0.28					ada2	1	2.14924		ada2	1	1.10191	0.692555					recA	1	0.86239		recA	1	0.38	0.44
ogt	1	0.96		ogt	1	0.51	0.07					ogt	1	1.56084		ogt	1	1.23114	0.219151					uvrA	1	3.91626		uvrA	1	0.97	1.24
alkA	1	6.52		alkA	1	0.48	0.29					alkA	1	9.90524		alkA	1	1.10957	1.29235					xthA1	1	0.913735		xthA1	1	0.87	1.11
alkB	1	0.69		alkB	1	0.42	0.3					alkB	1	1.34569		alkB	1	1.15669	0.598739					xthA2	1	0.794429		xthA2	1	0.19	1.02
tagA	1	7.52		tagA	1	0.55	1					tagA	1	15.2519		tagA	1	1.31039	0.752623
																										data for Fig 5				data for Fig 6c			data for Fig S8b
	data for fig 5					data for Fig 6c
												Ct	WT	WT (+MMS)	gcrA+	gcrA-	gcrA+IPTG (+MMS)	gcrA-IPTG (+MMS)
												16S	5.05	4.24	4.66	3.92	3.67	3.78						Ct	WT	WT (+MMS)	gcrA+	gcrA-
Ct	WT	WT (+MMS)	gcrA+IPTG	gcrA-IPTG	gcrA+IPTG (+MMS)	gcrA-IPTG (+MMS)						mutL	17.61	16.38	17.36	18.17								16S	2.32	2.24	2.97	2.33
16S	3.45	3.79	3.94	2.8	3.29	3.1						lexA	20.19	17.08	20.17	20.63	17.44	17.91						gcrA	15.36	15.21	16	19.69
mutL	17.16	16.27	17.62	18.99								mutS	20.46	19.65	19.79	19.35								ada1	20.68	21.08	22.67	21.06
lexA	19.97	16.58	20.16	21.18	16.59	17.29						recA	17.85	17.19	17.77	17.76								ada2	21.27	20.64	22.83	21.64
mutS	19.97	19.49	20.05	19.91								uvrA	17.78	15.58	17.25	16.68								ogt	17.19	17.67	18.76	20.33
recA	17.84	17.32	18.18	18.83								xthA1	19.54	19.04	19.34	18.2								alkA	19.01	15.89	20.62	19.76
uvrA	18.09	15.47	18.31	17.73								xthA2	19.66	19.07	19.22	19.23								alkB	18.51	19.01	19.58	19.05
xthA1	18.91	18.69	19.49	19.08																				tagA	22.15	18.13	24.57	23.1
xthA2	18.24	18.03	18.65	18.47
												∆Ct	WT	WT (+MMS)	gcrA+	gcrA-	gcrA+IPTG (+MMS)	gcrA-IPTG (+MMS)
												16S	0	0	0	0	0	0						∆Ct	WT	WT (+MMS)	gcrA+	gcrA-
∆Ct	WT	WT (+MMS)	gcrA+IPTG	gcrA-IPTG	gcrA+IPTG (+MMS)	gcrA-IPTG (+MMS)						mutL	12.56	12.14	12.7	14.25								16S	0	0	0	0
16S	0	0	0	0	0	0						lexA	15.14	12.84	15.51	16.71	13.77	14.13						gcrA	13.04	12.97	13.03	17.36
mutL	13.71	12.48	13.68	16.19								mutS	15.41	15.41	15.13	15.43								ada1	18.36	18.84	19.7	18.73
lexA	16.52	12.79	16.22	18.38	13.3	14.19						recA	12.8	12.95	13.11	13.84								ada2	18.95	18.4	19.86	19.31
mutS	16.52	15.7	16.11	17.11								uvrA	12.73	11.34	12.59	12.76								ogt	14.87	15.43	15.79	18
recA	14.39	13.53	14.24	16.03								xthA1	14.49	14.8	14.68	14.28								alkA	16.69	13.65	17.65	17.43
uvrA	14.64	11.68	14.37	14.93								xthA2	14.61	14.83	14.56	15.31								alkB	16.19	16.77	16.61	16.72
xthA1	15.46	14.9	15.55	16.28																				tagA	19.83	15.89	21.6	20.77
xthA2	14.79	14.24	14.71	15.67								MMS - CTL				GcrA mutant compared to WT expression
												∆∆Ct	WT	WT (+MMS)		∆∆Ct	WT	gcrA+	gcrA-	gcrA+IPTG (+MMS)	gcrA-IPTG (+MMS)			MMS - CTL				GcrA mutant compared to WT expression
MMS - CTL				GcrA mutant compared to WT expression								16S	0	0		16S	0	0	0	0	0			∆∆Ct	WT	WT (+MMS)		∆∆Ct	WT	gcrA+	gcrA-
∆∆Ct	WT	WT (+MMS)		∆∆Ct	WT	gcrA+	gcrA-	gcrA+IPTG (+MMS)	gcrA-IPTG (+MMS)			mutL	0	-0.42		mutL	0	0.14	1.69					16S	0	0		16S	0	0	0
16S	0	0		16S	0	0	0	0	0			lexA	0	-2.3		lexA	0	0.37	1.57	-1.37	-1.01			gcrA	0	-0.07		gcrA	0	-0.01	4.32
mutL	0	-1.23		mutL	0	-0.03	2.48					mutS	0	0		mutS	0	-0.28	0.02					ada1	0	0.48		ada1	0	1.34	0.37
lexA	0	-3.73		lexA	0	-0.3	1.86	-3.22	-2.33			recA	0	0.15		recA	0	0.31	1.04					ada2	0	-0.55		ada2	0	0.91	0.36
mutS	0	-0.82		mutS	0	-0.41	0.59					uvrA	0	-1.39		uvrA	0	-0.14	0.03					ogt	0	0.56		ogt	0	0.92	3.13
recA	0	-0.86		recA	0	-0.15	1.64					xthA1	0	0.31		xthA1	0	0.19	-0.21					alkA	0	-3.04		alkA	0	0.96	0.74
uvrA	0	-2.96		uvrA	0	-0.27	0.29					xthA2	0	0.22		xthA2	0	-0.05	0.7					alkB	0	0.58		alkB	0	0.42	0.53
xthA1	0	-0.56		xthA1	0	0.09	0.82																	tagA	0	-3.94		tagA	0	1.77	0.94
xthA2	0	-0.55		xthA2	0	-0.08	0.88
												E^-∆∆Ct	WT	WT (+MMS)		E^-∆∆Ct	WT	gcrA+	gcrA-	gcrA+IPTG (+MMS)	gcrA-IPTG (+MMS)			E^-∆∆Ct	WT	WT (+MMS)		E^-∆∆Ct	WT	gcrA+	gcrA-
												16S	1	1		16S	1	1	1	1	1			16S	1	1		16S	1	1	1
E^-∆∆Ct	WT	WT (+MMS)		E^-∆∆Ct	WT	gcrA+	gcrA-	gcrA+IPTG (+MMS)	gcrA-IPTG (+MMS)			mutL	1	1.28893		mutL	1	0.907519	0.309927					gcrA	1	1.04861		gcrA	1	1.03161	1.44902e-06
16S	1	1		16S	1	1	1	1	1			lexA	1	3.76674		lexA	1	0.773782	0.336808	2.20331	1.79029			ada1	1	0.729344		ada1	#NUM!	#DIV/0!	#DIV/0!
mutL	1	2.18194		mutL	1	1.01921	0.207398					mutS	1	1		mutS	1	1.21419	0.986233					ada2	1	1.43976		ada2	#NUM!	#DIV/0!	#DIV/0!
lexA	1	10.5516		lexA	1	1.20866	0.308825	7.64543	4.35744			recA	1	0.916372		recA	1	0.806642	0.486327					ogt	1	0.721776		ogt	#VALUE!	#VALUE!	#VALUE!
mutS	1	1.60994		mutS	1	1.26883	0.709901					uvrA	1	2.22887		uvrA	1	1.10191	0.97942					alkA	1	6.17472		alkA	1	0.0520732	0.1025
recA	1	1.7041		recA	1	1.09743	0.361865					xthA1	1	0.874719		xthA1	1	0.876606	1.15669					alkB	1	0.680887		alkB	1	0.268404	0.19019
uvrA	1	6.71144		uvrA	1	1.18965	0.82984					xthA2	1	0.877628		xthA2	1	1.03526	0.615572					tagA	1	13.3382		tagA	#NUM!	#DIV/0!	#DIV/0!
xthA1	1	1.33182		xthA1	1	0.954993	0.657321						data for Fig 5					data for Fig 6c			data for Fig S8b
xthA2	1	1.43083		xthA2	1	1.05349	0.563717																			data for fig 5					data for Fig 6c
	data for Fig 5					data for Fig 6c			data for Fig S8b
													E
												ada1	1.75												E
												ada2	1.77											ada1	1.93
	dilutions											mutL	1.83											ada2	1.94
	0	-1	-2	slope	efficience	E						ogt	1.64											mutL	1.94
ada1	22.91	26.81	30.45	-3.77	84.184	1.84184						tagA	1.82											ogt	1.79
ada2	22.47	26.27	29.57	-3.55	91.2891	1.91289						alkB	1.77											tagA	1.93
mutL	17.29	21.01	24.55	-3.63	88.5741	1.88574						gcrA	1.81											alkB	1.94
ogt	22.81	27.18	30.74	-3.965	78.7338	1.78734						lexA	1.78											gcrA	1.97
tagA	21.72	25.88	29.16	-3.72	85.7023	1.85702						mutS	1.79											lexA	1.93
alkB	20.8	24.64	28.13	-3.665	87.4353	1.87435						alkA	1.69											mutS	1.93
gcrA	16.17	19.83	23.22	-3.525	92.171	1.92171						recA	1.79											alkA	1.82
lexA	18.01	21.76	25.3	-3.645	88.0825	1.88083						uvrA	1.78											recA	1.96
mutS	20.97	25.1	28.9	-3.965	78.7338	1.78734						xthA1	1.54											uvrA	1.94
alkA	19.56	23.41	26.83	-3.635	88.4097	1.8841						xthA2	1.81											xthA1	1.57
recA	18.48	22.44	25.91	-3.715	85.857	1.85857						16S	2.01											xthA2	1.93
uvrA	16.58	20.38	23.74	-3.58	90.2522	1.90252																		16S	1.86
xthA1	19.02	23.71	28.02	-4.5	66.8101	1.6681
xthA2	18.44	22.07	25.51	-3.535	91.8163	1.91816																		Gene Name	16S	mutL	lexA	mutS	recA	uvrA	xthA1	xthA2	ada1	ada2	ogt	tagA	alkB	gcrA	alkA
16S	3.58	6.24	10.49	-3.455	94.7312	1.94731																		Slope	-37125	-34800	-34900	-34975	-34325	-34650	-51225	-34950	-35150	-34700	-39425	-35150	-34650	-34025	-38450
																								Efficiency	1.86	1.94	1.93	1.93	1.96	1.94	1.57	1.93	1.93	1.94	1.79	1.93	1.94	1.97	1.82
																								Error	0.42	0.07	0.03	0.09	0.16	0.06	0.28	0.08	0.10	0.09	0.33	0.14	0.06	0.04	0.25
																								R^2	0.99	1.00	1.00	1.00	1.00	1.00	1.00	1.00	1.00	1.00	0.99	1.00	1.00	1.00	1.00
																								Y-Intercept	32.43	44.42	43.01	47.03	44.64	42.98	59.37	45.83	49.55	49.08	50.28	47.56	46.85	42.62	47.84
