# Supplementary material for: Occurrence and repair of alkylating stress in the intracellular pathogen Brucella abortus
Source: Nat Commun. 2019 Oct 24;10:4847. doi: 10.1038/s41467-019-12516-8 (PMC6813329; doi:10.1038/s41467-019-12516-8)
Supplement: Supplementary file 6 — Source Data [file 41467_2019_12516_MOESM6_ESM.zip › source_data_file/Source_data_Fig6d.xlsx]

## Sheet: Feuil1
CFU/mL	no MMS									5 mM MMS
time PI (h)	WT			ΔgcrA PBI-gcrA + IPTG			ΔgcrA PBI-gcrA - IPTG			WT			ΔgcrA PBI-gcrA + IPTG			ΔgcrA PBI-gcrA - IPTG
0	102000000	213000000	333000000	16800000	342000000	363000000	15000000	322000000	320000000	453000000	177000000	302000000	628000000	405000000	358000000	13500000	270000000	323000000
3	203000000	917000000	1320000000	1000000	620000000	475000000	1000000	435000000	342000000	90000000	23200000	36200000	37300000	41200000	40800000	667000	19000000	52700000
6	357000000	1780000000	1750000000	8670000	2150000000	1430000000	8830000	542000000	833000000	6570000	9500000	3070000	8330000	3980000	21300000	18200000	1830000	3120000
24	2380000000	3630000000	5400000000	470000000	4980000000	5580000000	917000	1150000000	608000000	22300000	27700000	5420000	16200000	21700000	44500000	182000	70400	240000
48	983000000	3350000000	4830000000	1720000000	2970000000	4880000000	332000	4670000000	412000000	563000000	132000000	508000000	353000000	547000000	308000000	323000	125000	32200
mean	no MMS			5 mM MMS
time PI (h)	WT	ΔgcrA PBI-gcrA + IPTG	ΔgcrA PBI-gcrA - IPTG	WT	ΔgcrA PBI-gcrA + IPTG	ΔgcrA PBI-gcrA - IPTG
0	216000000	240600000	219000000	3.10667e+08	4.63667e+08	2.02167e+08
3	8.13333e+08	3.65333e+08	2.59333e+08	49800000	3.97667e+07	2.41223e+07
6	1.29567e+09	1.19622e+09	4.61277e+08	6380000	1.12033e+07	7.71667e+06
24	3.80333e+09	3.67667e+09	5.86306e+08	1.84733e+07	2.74667e+07	164133
48	3.05433e+09	3190000000	1.69411e+09	401000000	4.02667e+08	160067
SD	no MMS			5 mM MMS
time PI (h)	WT	ΔgcrA PBI-gcrA + IPTG	ΔgcrA PBI-gcrA - IPTG	WT	ΔgcrA PBI-gcrA + IPTG	ΔgcrA PBI-gcrA - IPTG
0	1.15529e+08	1.94101e+08	1.76672e+08	1.38204e+08	1.44244e+08	1.65525e+08
3	5.6567e+08	3.23744e+08	2.28505e+08	3.54158e+07	2.14554e+06	2.6392e+07
6	8.13048e+08	1.08964e+09	4.17973e+08	3.21921e+06	9.01042e+06	9.10172e+06
24	1.51744e+09	2.79321e+09	5.74849e+08	1.16225e+07	1.50054e+07	86200.1
48	1.94047e+09	1.59145e+09	2.5854e+09	2.34578e+08	1.27005e+08	148538
