# Supplementary material for: Occurrence and repair of alkylating stress in the intracellular pathogen Brucella abortus
Source: Nat Commun. 2019 Oct 24;10:4847. doi: 10.1038/s41467-019-12516-8 (PMC6813329; doi:10.1038/s41467-019-12516-8)
Supplement: Supplementary file 6 — Source Data [file 41467_2019_12516_MOESM6_ESM.zip › source_data_file/Source_data_Fig7_and_Suppl9.xlsx]

## Sheet: Feuil1
CFU/mL after RAW 264.7 macrophages infection
CFU/mL	2h												5h												24h												48h
mutant strains	WT	alkB	alkA tagA	xthA1 xthA2	ada1 ada2 ogt	recA	uvrA	mutS mutL	mutM mutY mutT	∆GcrA + IPTG	∆GcrA - IPTG		WT	alkB	alkA tagA	xthA1 xthA2	ada1 ada2 ogt	recA	uvrA	mutS mutL	mutM mutY mutT	∆GcrA + IPTG	∆GcrA - IPTG		WT	alkB	alkA tagA	xthA1 xthA2	ada1 ada2 ogt	recA	uvrA	mutS mutL	mutM mutY mutT	∆GcrA + IPTG	∆GcrA - IPTG		WT	alkB	alkA tagA	xthA1 xthA2	ada1 ada2 ogt	recA	uvrA	mutS mutL	mutM mutY mutT	∆GcrA + IPTG	∆GcrA - IPTG
replicate 1	75000	51400	77400	95000	86100	69900	58100	77800	100000	52800	44400		204000	30600	48300	177000	187000	33400	29300	41800	61800	30700	20700		1570000	633000	2170000	2280000	2240000	1650000	1220000	1860000	3100000	1590000	98900		37300000	5710000	7780000	30900000	31300000	4760000	12600000	5180000	10500000	4840000	2230
replicate 2	39600	82700	95100	31800	46900	62000	62100	63700	84000	66600	57600		119000	73100	110000	75700	74000	84200	92700	87600	126000	123000	122000		4160000	356000	767000	2580000	3720000	583000	1350000	567000	922000	383000	27100		29300000	5730000	7530000	21500000	36600000	5380000	9070000	7040000	11800000	6400000	4800
replicate 3	95100	92200	64400	152000	134000	43900	63900	60000	60000	51700	50600		68800	117000	178000	121000	127000	82800	139000	106000	181000	157000	166000		2280000	1920000	2260000	1490000	1710000	1520000	2520000	2670000	3590000	2940000	124000		32100000	28600000	44900000	33900000	38500000	20800000	31800000	30000000	25600000	24100000	19800
means	WT	alkB	alkA tagA	xthA1 xthA2	ada1 ada2 ogt	recA	uvrA	mutS mutL	mutM mutY mutT	∆GcrA + IPTG	∆GcrA - IPTG
2h	69900	75433.3	78966.7	92933.3	89000	58600	61366.7	67166.7	81333.3	57033.3	50866.7
5h	130600	73566.7	112100	124567	129333	66800	87000	78466.7	122933	103567	102900
24h	2670000	969667	1.73233e+06	2.11667e+06	2.55667e+06	1251000	1.69667e+06	1699000	2.53733e+06	1.63767e+06	83333.3
48h	32900000	1.33467e+07	20070000	2.87667e+07	3.54667e+07	1.03133e+07	1.78233e+07	1.40733e+07	1.59667e+07	11780000	8943.33
SD	WT	alkB	alkA tagA	xthA1 xthA2	ada1 ada2 ogt	recA	uvrA	mutS mutL	mutM mutY mutT	∆GcrA + IPTG	∆GcrA - IPTG
2h	28099.3	21348.6	15409.8	60126.6	43622.4	13329.3	2968.73	9392.73	20132.9	8303.21	6604.04
5h	68342.4	43201.9	64875.5	50744.1	56536.1	28933.7	55071.7	33060.1	59659.1	65354.1	74509.3
24h	1.33832e+06	834585	837213	563057	1.04175e+06	582145	715984	1.0607e+06	1.42021e+06	1.27917e+06	50290.6
48h	4.05956e+06	1.32098e+07	2.15038e+07	6.46942e+06	3.7314e+06	9.08701e+06	1.22322e+07	1.38242e+07	8.36799e+06	1.06979e+07	9489.55
