# Supplementary material for: Occurrence and repair of alkylating stress in the intracellular pathogen Brucella abortus
Source: Nat Commun. 2019 Oct 24;10:4847. doi: 10.1038/s41467-019-12516-8 (PMC6813329; doi:10.1038/s41467-019-12516-8)
Supplement: Supplementary file 6 — Source Data [file 41467_2019_12516_MOESM6_ESM.zip › source_data_file/Source_data_Fig8.xlsx]

## Sheet: Feuil1
CFU/g of organ in intranasal mice infection model (2 replicates)
12 days - lung												12 days - spleen												28 days - lung												28 days - spleen
WT		∆ada1 ∆ada2 ∆ogt		∆alkA ∆tagA		∆xthA1 ∆xthA2		∆mutS ∆mutL				WT		∆ada1 ∆ada2 ∆ogt		∆alkA ∆tagA		∆xthA1 ∆xthA2		∆mutS ∆mutL				WT		∆ada1 ∆ada2 ∆ogt		∆alkA ∆tagA		∆xthA1 ∆xthA2		∆mutS ∆mutL				WT		∆ada1 ∆ada2 ∆ogt		∆alkA ∆tagA		∆xthA1 ∆xthA2		∆mutS ∆mutL
5.97125	6.71403	5.83251	5.36615	5.0119	4.97071	4.93554	5	6.20812	4			4.95424	5.58827	5.57519	3.60206	4.79746	3.31876	3.86332	0	5.33631	4.24988			4.93036	4.49351	3.43523	3.65801	2.3827	4.10956	2.85733	2.67094	4.30103	4.46035			6.63599	6.26396	6.24961	5.50679	6.03698	0	5.9186	5.36361	5.73923	5.93576
6.49485	6.66718	5.26884	4.89526	5.68829	5.08219	4.91204	4.83727	6.24126	3.97881			4.54407	4.55175	5.70635	3.74036	5.37762	2.88606	4.75333	4.39794	5.02679	0			3.44571	5.04954	3.54407	3.89595	3.55931	4.41429	0	4.32222	4.25527	4.15807			6.04051	6.07004	6.55691	5.19382	6.1271	0	5.85733	5.96869	6.10012	5.48922
6.33791	6.49831	3.69897	3.83367	4.78329	5.07639	4.86946	4.71745	5.4017	4.61182			4.74689	3.92082	5.35539	4.33579	5.18833	4.31175	4.32034	0	4.24778	3.273			4.39794	4.8978	2.79588	3.37085	3.87021	3.83581	2.52288	4.27065	3.64782	4.92587			6.05538	5.92942	5.68124	4.47953	5.86103	0	5.78612	5.82012	6.26035	4.63263
6.40824	6.55284	4.20165	6.20809	5.60206	5.30103	4.33099	5.26627	6.82017	3.58503			4.15127	4.69412	4	4.8873	4.69224	3.95861	2.92082	0	4.23408	4.43492			4.62973	4.7937	3.57625	3.39236	3.19781	3.16812	3.14267	3.82391	3.48337	4.08917			6.01015	5.97772	6.30248	5.42882	6.60206	4.80043	5.17609	4.60441	6.1575	5.19925
6.60924	6.56255	5.12494	3.72125	5.62081	5.21085	5	4.1549	5.19458	4.53927			4.66901	4.22578	5.65233	4.43136	4.97004	4.1549	2.74036	0	4.61182	4.22185			4.52016	5.06622	3.81802	4.1075	3.51312	3.13224	2.38458	3.79588	3.59292	2.61465			5.29861	5.78837	6.07211	5.81624	6.31945	4.84835	6.06511	4.98269	6.28631	5.93412
6.58503	6.5359	6.14613	4.52288	4.80163	5.31627	5.08715	4.76592	4.71815	4.76955			5.12887	4	4.72203	4.691	5.08176	0	2.25181	0	4.79239	5.30821			3.83086	5.08728	4.44592	3.38481	3.37358	2.86788	3	3.84164	3.40749	3.47712			6.51178	5.51364	6.07385	5.989	5.9985	5.22742	6.25285	5.59292	6.22343	5.58935
6.4236	6.50884	4.92489	4.09691	6.70524	4.20165	6.62657	5.26152	5.90609	4.85387			5.49969	4.43933	5.15635	4.66511	4.59292	4.22185	3.09018	0	5.58827	5.20218			3.82391	4.33661	4.00346	3.27015	3.69135	3.44214	1.95861	4.05368	3.68049	3.7844			7.01054	6.14742	6.1109	5.45308	5.76538	5.44945	6.21414	5.64906	5.78227	5.31677
6.67342	6.68797	5.27107	3.87506	5.71332	5.02744	5.22342	4.27984	5.61465	5.61465			4.60989	4.22578	4.8913	3.65321	3.85819	4.04576	4.03476	0	6.66276	4.34679			3.94448	4.45484	2.65067	3.36062	3.67923	4.39211	0	3.45102	3.63849	4			6.62668	5.5563	6.33929	4.73838	6.37209	5.79934	6.16017	4.98408	5.8893	5.66455
4.96721				5								4.64345				3.76332								5.35425		2.38021	3.77276	2.716	4.43806	2.61979		3.42843				6.67532		6.09915	4.3886	6.12009	5.53939	5.99338		6.09849	6.0012
