# Supplementary material for: Occurrence and repair of alkylating stress in the intracellular pathogen Brucella abortus
Source: Nat Commun. 2019 Oct 24;10:4847. doi: 10.1038/s41467-019-12516-8 (PMC6813329; doi:10.1038/s41467-019-12516-8)
Supplement: Supplementary file 6 — Source Data [file 41467_2019_12516_MOESM6_ESM.zip › source_data_file/Source_data_FigSuppl3b.xlsx]

## Sheet: data Fig S3b
Mean fluorescence intensities for B. abortus carrying the reporter system pBBRMCS1-pada-ada-gfp or its mutated version (C38A)
FIG S3b
	adaC38A								ada
MMS	0 mM	1 mM	2.5 mM	0 mM	1 mM	2.5 mM		MMS	0 mM	1 mM	2.5 mM	0 mM	1 mM	2.5 mM
	9.89816	13.307	9.43625	12.4563	20.7488	13.7656			37.5927	150.041	194.519	43.5842	751.57	1602.12
	27.0986	10.5069	13.0218	25.8432	10.262	23.3834			29.5083	95.0551	169.538	40.2716	594.137	1415.38
	15.0028	16.0398	10.6662	21.5633	22.3209	17.6972			36.3408	62.7342	149.064	50.8776	1290.35	953.983
	20.6779	25.1939	11.4622	16.4408	15.8032	20.3291			32.759	133.664	161.79	36.3866	1075.2	1494.13
	15.2087	21.0446	19.9155	17.7767	20.0328	14.2574			43.4363	154.819	345.729	48.7583	1076.7	1757.56
	16.9539	23.143	15.7513	17.4138	12.3618	12.6849			49.83	174.061	180.522	46.4098	1011.9	1592.03
	16.0437	12.3808	7.75583	11.906	16.3697	24.2501			21.1777	165.907	190.742	62.5546	1236.72	1291.18
	18.4523	13.0613	20.5135	25.8193	16.4295	10.4558			34.876	153.52	209.683	37.5723	1809.52	1213.01
	26.8322	9.59119	8.24811	18.3515	18.7812	9.88565			36.0121	300.794	293.432	53.8696	1330.6	1022.03
	13.4517	7.33763	10.4396	13.3179	29.885	20.729			140.357	211.602	407.2	32.5707	1417.04	2017.45
	13.7579	9.93639	16.5947	17.8775	25.8752	9.29652			22.1636	177.274	148.305	59.1429	1805.37	549.333
	14.8495	20.3544	10.7329	15.2225	13.6063	11.5759			38.5537	134.726	232.729	39.4344	2070.32	1286.11
	12.9465	20.1666	15.08	16.6027	9.01698	12.7735			31.1189	100.541	248.927	57.2542	1805.84	1268.65
	15.3872	11.4766	9.68588	14.2131	29.9423	30.3454			31.5102	181.95	321.205	55.3311	2048.47	2278.69
	12.2412	14.7443	8.90157	8.57988	22.4316	14.8102			37.8426	259.759	262.017	52.3361	1470.83	1434.01
	22.1044	19.8984	24.2808	10.3708	18.7451	13.8502			44.677	186.592	356.865	54.9901	1472.54	1779.23
	20.0886	13.0165	22.1312	24.3738	21.2472	13.834			20.7635	132.555	177.631	48.3605	1979.62	2099.82
	13.5258	15.6776	26.6324	24.0533	13.5692	16.9602			55.1583	91.974	292.533	32.947	1116.22	1576.25
	33.3401	28.927	10.5296	10.7989	13.004	23.3184			29.3864	218.572	94.8965	52.6126	1533.33	1285.52
	21.429	11.4239	19.5878	10.0514	15.8947	11.3086			29.4206	109.698	220.82	43.7881	2263.13	898.927
	22.6406	18.133	13.6357	21.606	22.9987	9.98409			35.5786	397.865	206.851	49.4886	1350.02	1623.81
	21.2625	14.4659	22.7341	14.2271	12.9378	9.19893			31.5047	74.1477	235.378	51.842	1830.83	757.968
	31.8451	12.8725	16.1675	16.3977	14.2104	17.5579			55.4898	100.128	440.712	36.9618	848.471	1444.92
	14.5045	17.0342	12.0943	12.1633	12.7118	25.2655			53.7483	145.613	196.844	40.1895	1998.12	935.819
	12.1815	23.0423	12.5484	32.1987	12.5221	21.399			34.6475	91.8663	204.42	30.6806	1453.93	1336.9
	13.9526	10.6469	22.5238	10.8206	20.5661	33.1258			41.0171	138.807	194.097	45.9246	1333.48	1743.45
	21.65	11.0824	15.6791	16.4228	15.4127	13.4961			29.5074	256.75	314.652	47.2899	1840.7	1146.35
	12.0728	24.0661	20.6861	12.4604	15.9441	11.6496			40.9545	161.142	282.439	61.2665	545.754	799.73
	15.8316	22.7971	13.7317	19.9054	22.6848	15.9639			48.1047	162.515	233.339	56.4925	784.453	1172.99
	11.9091	13.0441	24.721	21.2193	16.2454	17.1315			30.0975	130.617	215.067	65.1446	1769.49	1168.36
	12.5176	14.7924	18.4807	15.2726	12.4173	14.3877			54.0008	392.039	437.811	43.304	2139.23	1538.59
	8.43135	19.563	15.2939	20.9102	14.3602	12.3548			40.522	267.328	460.091	49.1502	1440.05	1136.94
	22.9667	13.5421	10.046	23.2127	10.3537	13.6998			42.5864	220.459	120.407	63.0556	405.759	876.706
	15.1765	25.2847	15.588	11.0917	14.0985	13.1243			37.9975	214.509	256.665	59.019	2057.76	1362
	20.0584	15.6495	13.8434	24.1136	13.6068	21.0319			39.7086	46.6738	343.191	42.1655	1177.49	1376.48
	21.3812	19.1288	13.1909	18.3496	15.5674	25.8028			40.7824	247.035	114.83	35.5395	1773.37	1743.19
	22.0129	13.9776	18.795	22.4588	15.477	15.6718			45.9387	125.517	245.258	48.5038	1728.15	1103.21
	16.9914	14.3948	11.7802	15.7168	14.2996	13.9197			34.1019	88.6879	99.072	43.1846	1854.7	533.398
	19.6931	15.2755	15.8861	14.4532	10.1234	25.9997			32.6167	111.485	239.041	61.0745	1883.33	35.7003
	27.9777	22.1522	11.9774	16.6846	12.8732	26.8493			29.4066	132.557	476.86	49.0297	1848.74	881.381
	21.2776	15.892	17.5437	17.7955	11.9433	17.6166			40.9621	229.982	207.218	29.7149	1174.83	1102.58
	20.5973	14.4492	15.4099	13.2706	17.8732	18.4629			31.0716	190.256	257.281	47.7405	1375.25	724.416
	17.7642	19.1088	32.8713	14.3021	16.5615	26.861			40.7907	120.454	285.988	44.6834	1370.25	1105.65
	22.52	23.258	10.3135	22.7258	17.4254	20.8118			26.7518	82.551	223.275	44.7729	979.15	1329.58
	7.86739	15.8541	12.3889	26.0429	13.5922	27.007			46.1264	174.688	306.087	57.3844	1280.9	1394.27
	9.50252	19.6456	17.4226	24.0186	29.3428	13.6618			36.5856	552.24	144.511	34.7384	1066.01	1151.82
	9.94221	22.2648	14.6635	12.4733	30.4534	13.9159			37.9023	110.638	347.405	49.0727	1706.69	985.047
	11.5621	12.9704	13.36	24.0083	14.4215	16.262			34.8473	79.6371	224.248	42.9902	1344.97	1035.04
	9.90201	13.14	23.5241	20.2569	19.1567	36.0362			33.8023	203.178	447.365	30.0963	1785.48	894.471
	16.3097	19.6007	21.1653	15.5351	29.1378	14.0045			27.999	285.981	202.714	41.8385	1543.42	1116.51
	22.2805	26.1727	12.2303	19.9323	16.9541	26.1615			45.3695	66.6316	258.906	31.2827	1677.09	831.459
	7.49124	13.081	20.5771	19.3461	31.1136	24.7451			33.9204	125.728	4.81831	40.7632	1760.7	1539.07
	15.167	20.9137	19.2212	16.7091	16.3612	19.2202			39.7141	180.081	194.482	73.0816	1788.08	1117.32
	7.36922	20.7887	25.2643	16.3014	18.6437	16.2569			31.3386	29.1411	424.856	33.9238	1822.44	1420.96
	13.4796	21.3561	11.3075	24.6775	13.2062	22.9293			42.1381	129.923	282.856	48.7306	14.8043	1012.73
	20.5287	13.7309	12.7791	26.0788	28.1589	13.4888			37.7943	126.652	221.59	44.6896	1164.22	1152.28
	18.9602	12.4983	21.7309	20.436	21.3257	23.7566			47.8766	111.048	390.566	51.9194	1842.45	959.111
	23.4186	24.4595	10.1037	11.3145	24.9897	12.6174			44.5236	66.1688	296.325	46.0511	1820.02	682.837
	10.7805	31.5477	17.8812	22.4575	25.4725	15.6684			40.1537	106.686	396.187	26.801	3129.22	948.361
	11.4679	17.8861	24.3953	9.42265	21.5327	13.9011			25.5184	98.2702	380.101	38.6818	1951.45	984.321
	13.0645	12.9074	8.50102	26.6806	36.8546	24.3741			24.1537	244.172	269.728	40.1263	1695.06	39.5706
	18.509	10.5028	17.0111	23.8773	28.3413	15.3885			35.808	133.671	250.482	55.7481	1607.39	1089.12
	15.8113	13.224	12.552	23.4916	9.22372	18.8288			66.8785	43.176	356.785	44.8545	2212.14	1067.17
	27.6948	10.4768	20.7975	43.5375	14.158	24.1771			23.0759	109.631	332.209	50.6013	1651.11	1464.88
	17.28	10.1165	21.258	19.1211	11.331	21.8141			34.339	103.806	306.134	30.074	2215.06	1337.44
	15.7905	10.4539	13.3673	26.2894	9.96118	12.6133			28.0408	167.613	251.081	30.5303	2683.09	829.316
	32.2326	14.1443	18.2301	13.0626	11.8968	11.608			35.9923	135.008	351.65	50.3074	1749.65	1255.78
	25.7481	20.6852	21.2031	15.2347	16.1707	14.067			31.1329	40.8402	378.755	32.5562	2144.2	1341.37
	40.4327	6.62665	12.9617	25.133	16.3603	28.2745			43.4138	97.3947	290.888	44.1773	1756.98	1399.01
	12.9944	17.411	14.9597	23.8988	14.6977	16.9149			42.8174	124.781	216.675	43.6017	2244.49	1667.57
	16.4644	19.5756	20.0607	12.3501	11.6813	29.2512			36.4145	111.412	145.863	36.4518	2077.59	1910.09
	15.2272	9.78665	20.7357	28.4145	27.0641	25.8285			62.6941	144.027	131.448	45.9457	1450.84	1945.89
	23.0787	20.4842	14.5678	11.6755	14.6813	15.252			64.1497	228.415	239.753	52.3359	1759.81	1333.39
	23.2333	10.8254	10.0187	13.344	16.7112	14.4705			35.306	221.413	190.892	40.7407	2630.92	1814.89
	13.6352	18.843	6.64659	21.8139	13.1913	20.9934			37.8213	162.862	267.844	37.5615	2235.78	1672.87
	12.5951	10.1297	7.6942	25.6451	15.1904	14.983			44.7529	129.999	475.102	32.7537	1675.15	1422.14
	34.9093	15.3115	8.67648	13.4792	15.4571	20.5631			61.4892	205.893	315.351	47.1669	1782.4	1079.51
	34.4286	21.4213	10.4957	18.4169	20.4377	25.3683			30.4594	108.1	239.514	56.3017	2405.91	1676.09
	13.8897	22.3448	9.41762	14.1461	20.5007	14.9045			24.7494	311.401	208.056	55.1218	406.127	1556.16
	12.14	15.5863	12.4119	18.4638	9.41954	26.9807			131.476	102.293	248.625	41.2813	1710.83	1735.14
	12.7065	11.5596	8.58794	17.983	13.0334	24.5109			82.1344	453.655	189.019	51.9467	1858.54	2332.55
	22.1075	18.4273	5.6156	14.3103	13.1908	21.5152			43.0835	92.9816	107.123	28.9138	968.544	2521.45
	21.5147	9.03699	11.105	12.1252	20.3142	27.5147			26.1648	136.676	187.664	39.0701	930.659	2733.32
	14.1482	30.8323	7.87279	23.7401	14.9934	12.3495			43.1251	83.6058	319.258	30.0461	1808.28	1850.78
	8.79343	27.1826	10.7226	24.2148	10.374	18.5097			44.9575	57.2628	350.765	40.861	2140.87	1765.8
	12.1022	29.4855	7.55127	12.5565	12.6739	22.6304			41.712	179.671	128.053	39.9833	1591.75	2257.07
	18.1693	14.9651	6.38621	21.8798	13.8566	12.1674			47.1099	158.132	493.349	45.7399	2264.22	1843.84
	30.6539	20.7985	15.9002	16.2763	18.3664	19.2466			41.4247	102.4	171.136	44.9067	2118.05	1871.04
	31.7188	20.8765	21.6665	28.4306	15.6191	18.1652			29.2674	106.301	188.767	56.4387	1339.41	1539.15
	12.7063	25.2956	13.0821	19.8926	29.1473	15.2966			32.0367	206.423	205.428	40.5003	1153.31	2069.14
	24.0621	22.734	13.4883	17.8677	16.9241	21.5336			27.0056	71.1834	152.36	34.0686	1866.44	2059.13
	27.0116	24.7847	18.7022	19.5852	26.5697	20.6253			35.8095	276.759	237.631	41.7675	2117.31	1868.18
	21.6234	23.3462	18.8381	21.0481	13.9636	20.3268			38.83	121.637	320.272	52.0958	1301.01	2225.92
	16.5117	32.6762	13.891	15.9615	12.3699	29.8789			27.4064	124.824	266.844	54.1845	836.662	2422.64
	28.8685	20.7964	12.6796	21.6736	24.4806	13.235			43.9117	272.387	229.189	36.1553	1665.45	2017.71
	16.735	19.0908	14.4921	15.086	28.444	10.7629			34.5924	134.845	74.1825	29.4585	1388.04	1166.84
	10.2843	15.8744	9.65111	25.4874	18.5924	13.2819			31.1642	154.42	227.359	60.3496	515.459	1412.61
	14.1525	19.2933	24.4895	21.4701	9.32359	10.9497			41.6505	131.697	170.434	42.1977	1197.35	1416.97
	19.0178	24.061	14.5799	26.6679	8.54327	13.7269			0.32637	134.405	117.128	53.4619	1342.47	1744.91
	20.5131	18.9033	31.4952	15.2163	9.82736	30.6231			46.7285	46.1179	222.528	29.7107	1200.61	1717.34
	11.8874	17.8547	15.633	15.5043	20.1735	21.1155			26.8209	78.8	188.336	44.1397	1269.15	1468.41
	35.0142	16.4747	16.8075	25.1503	17.7553	13.5677			22.7857	128.645	257.627	60.1243	1105.96	1281.87
	15.1774	17.8379	15.2352	21.23	8.52785	22.189			32.1949	163.205	94.4527	43.448	1661.02	1524.92
	13.908	12.6501	11.4848	19.0522	17.1116	12.9204			37.8652	64.5487	352.817	36.9255	1145.85	1395.94
	22.245	17.1103	9.37201	20.6643	12.6129	15.1481			46.664	159.214	263.834	38.7978	1497.91	1100.7
	23.5018	13.4914	16.3327	23.8692	17.1854	11.5361			38.0756	60.4844	61.7174	42.8587	1541.68	2206.5
	16.0845	10.7911	15.6409	14.2184	31.1293	9.69353			25.8355	324.513	260.626	41.061	1285.46	2233.67
	14.8136	22.8417	6.80876	15.8714	29.661	22.9042			41.4333	162.892	184.076	39.3504	1752.61	1626.79
	23.336	17.4442	25.799	16.8604	26.853	19.2498			28.7364	59.2893	290.476	50.61	1128.66	1436.01
	12.0087	20.0442	19.587	12.0602	38.7248	18.9613			32.9162	434.743	177.441	26.8332	1595.32	973.57
	23.1296	27.3489	13.0672	21.2056	24.9429	13.8222			33.874	117.908	233.971	35.3264	1561.72	1154.88
	13.2729	17.4413	14.1202	15.5012	27.7761	26.4538			24.3019	113.172	212.174	34.552	1896.01	1371.97
	12.8423	19.0457	22.0534	24.4457	16.7723	20.9135			44.0939	140.3	394.262	51.2878	471.501	1186.57
	13.2141	18.2589	16.0113	17.4596	13.501	21.8132			48.6639	134.947	335.941	33.061	1781.49	1005.91
	14.4433	13.8776	23.3955	20.7982	29.4051	13.1438			36.0147	133.672	311.803	49.7954	1446.94	1775.81
	14.1063	22.3725	14.4347	22.8512	32.6618	11.6398			45.8088	297.229	207.051	41.9732	2166.25	979.941
	17.7516	36.7844	12.5006	19.2889	18.2644	10.6999			27.2505	130.192	203.633	36.0525	1342.55	1213.23
	14.9736	36.2981	23.3478	27.9638	21.6755	12.8256			33.3376	162.641	282.397	27.715	1454.86	1328.16
	25.9384	17.8939	18.3029	25.0465	11.0364	13.0538			31.9014	194.611	455.373	29.4157	1613.87	1068.08
	6.24046	24.9494	13.7172	9.50575	13.0963	11.9686			60.2273	142.445	380.341	43.7012	860.857	1455.15
	10.5187	26.8802	14.8848	10.0956	10.9022	17.6015			39.1172	191.164	281.602	50.9492	1366.54	1126.52
	18.2232	34.7186	15.9793	12.8527	10.0563	16.3385			43.596	74.1568	347.739	37.9622	1909.78	633.431
	18.9408	24.3991	16.6578	13.4012	13.7497	17.9357			32.0215	88.1459	407.697	32.621	1984.39	1513.29
	13.9477	16.1038	21.9168	20.5249	11.363	19.2061			36.7163	81.4457	395.47	37.8326	1100.56	1661.72
	22.7255	16.8941	18.6034	14.9204	9.48558	11.2912			41.2323	122.676	279.531	25.9896	1792.24	1390.3
	18.9055	14.8083	28.5741	17.6384	20.7869	21.5827			37.8477	143.028	153.161	25.8467	1541.86	1356.41
	12.7049	24.5651	22.5531	31.4744	16.8444	21.8907			31.3969	110.16	312.597	30.6276	1026.55	1424.08
	23.1763	20.4875	24.1287	13.9528	22.3132	18.1692			46.3974	65.7769	303.501	40.5989	1735.01	1157.62
	12.685	23.3088	21.8966	14.2044	24.6366	17.215			15.3308	236.057	132.11	44.4772	1898.75	1314.02
	18.9205	25.6582	22.5134	6.46541	31.5139	18.0003			36.9181	139.964	107.006	34.848	1791.91	1410.35
	10.4034	16.2914	12.9562	16.9831	12.9179	21.703			31.8045	85.4316	249.267	20.1643	1900.42	1786.01
	17.5091	26.3853	11.4703	20.1652	12.7458	13.9451			42.0279	77.4162	434.019	37.7419	1948.7	1386.86
	8.7354	28.4794	16.4623	24.1591	24.5572	23.3938			31.6357	106.945	80.3459	34.2918	1776.3	1403.44
	26.971	25.1929	8.70085	12.8277	22.074	13.2989			32.0335	18.4544	117.524	34.1161	1901.02	1368.7
	13.4437	27.5884	26.0864	13.436	17.2808	22.179			67.2122	144.882	302.872	22.5886	1374.1	1557.89
	17.9354	14.7998	22.5632	8.62646	24.8209	26.7362			35.9894	266.053	80.8932	45.2973	1372.84	1652.84
	31.5189	14.0637	22.7763	11.4045	14.7577	26.5326			39.9955	272.769	265.238	38.5648	1666.61	1687.96
	10.9599	21.5134	9.60733	11.0618	19.7995	18.6379			37.0761	343.451	344.764	47.2997	1601.05	1550
	22.0225	20.9754	12.3013	26.976	20.861	14.5718			34.0416	378.085	232.827	44.1547	1314.41	1150.05
	21.1873	21.9271	11.4483	18.8019	15.2535	15.2472			29.8406	225.408	187.75	36.6162	1801.95	1379.21
	10.779	23.8953	27.2826	29.3556	18.5227	15.6571			31.2388	112.654	145.75	67.3165	1214.2	1458.4
	12.7265	13.4239	22.1058	26.0522	21.09	13.0166			34.0435	109.333	278.9	41.2393	956.021	1358.78
	8.9417	25.7817	19.6418	19.7814	15.7536	16.1079			47.1058	384.996	197.528	36.0156	1168.9	1652.28
	8.21733	30.0237	21.2214	14.662	16.342	21.8241			28.7939	328.239	190.969	46.4479	1405.49	1535.39
	14.2676	28.5713	23.2061	12.036	10.406	17.5728			33.5376	411.597	233.113	44.5856	1073.78	1196.55
	9.44772	16.4897	23.6792	12.1557	17.6699	18.9372			29.7498	90.632	211.917	43.7786	1489.78	1637.36
	13.6081	18.8707	16.7686	13.1306	20.6799	27.8641			32.5846	94.4386	450.203	38.352	1060.27	1513.62
	6.08008	18.7552	25.2415	13.9283	12.4346	26.419			38.925	180.345	223.995	54.546	943.249	1609.59
	10.0578	22.2312	17.5787	18.2251	26.7118	13.0442			31.573	112.571	218.798	40.8547	1015.52	932.928
	6.8763	13.4187	18.4592	13.4705	16.1374	23.0905			66.601	135.972	84.6502	53.5772	1317.6	1161.4
