# Supplementary material for: Occurrence and repair of alkylating stress in the intracellular pathogen Brucella abortus
Source: Nat Commun. 2019 Oct 24;10:4847. doi: 10.1038/s41467-019-12516-8 (PMC6813329; doi:10.1038/s41467-019-12516-8)
Supplement: Supplementary file 6 — Source Data [file 41467_2019_12516_MOESM6_ESM.zip › source_data_file/Source_data_FigSuppl3c.xlsx]

## Sheet: Feuil1
Mean fluorescence intensities for B. abortus (WT or ∆ada1 ∆ada2) carrying the reporter system pBBRMCS1-pada-ada-gfp or its mutated version (C38A)
WT bckgd		∆ada1 ∆ada2 bckgd
adaC38A	ada	adaC38A	ada
31.4952	222.528	13.9772	324.829
15.633	188.336	13.5779	290.854
16.8075	257.627	17.3944	201.828
15.2352	94.4527	9.25295	181.353
11.4848	352.817	19.4959	131.282
9.37201	263.834	10.6839	402.377
16.3327	61.7174	9.82956	205.578
15.6409	260.626	11.5719	415.066
6.80876	184.076	10.9252	411.902
25.799	290.476	8.98279	284.431
19.587	177.441	13.339	355.687
13.0672	233.971	12.1914	378.648
14.1202	212.174	13.5779	84.6331
22.0534	394.262	10.5714	119.987
16.0113	335.941	14.2332	216.035
23.3955	311.803	10.3486	230.138
14.4347	207.051	12.2838	402.22
12.5006	203.633	11.1159	130.961
23.3478	282.397	10.0958	206.64
18.3029	455.373	8.56177	310.218
13.7172	380.341	13.6759	176.742
14.8848	281.602	11.7088	355.424
15.9793	347.739	13.3316	325.71
16.6578	407.697	13.5741	208.78
21.9168	395.47	16.24	319.756
18.6034	279.531	11.6346	212.191
28.5741	153.161	15.8443	445.981
22.5531	312.597	9.99414	253.48
24.1287	303.501	17.7901	572.862
21.8966	132.11	16.487	251.965
22.5134	107.006	10.3547	274.268
12.9562	249.267	9.27525	393.97
11.4703	434.019	17.6553	241.406
16.4623	80.3459	8.30223	270.595
8.70085	117.524	16.1709	293.459
26.0864	302.872	12.875	158.756
22.5632	80.8932	14.9699	144.233
22.7763	265.238	14.2402	355.923
9.60733	344.764	12.8995	131.315
12.3013	232.827	15.6018	338.597
11.4483	187.75	7.96806	260.921
27.2826	145.75	12.4174	147.962
22.1058	278.9	11.258	107.224
19.6418	197.528	9.14851	192.575
21.2214	190.969	13.5861	401.95
23.2061	233.113	12.2272	298.229
23.6792	211.917	7.62558	178.773
16.7686	450.203	18.7158	209.213
25.2415	223.995	11.596	160.167
17.5787	218.798	18.2756	212.219
18.4592	84.6502	9.93516	238.471
26.0267	297.288	11.5863	204.957
29.8179	146.904	10.9655	226.291
17.3238	183.165	11.9143	243.659
7.06726	266.615	10.1074	205.299
14.9566	344.748	12.5361	238.429
17.8836	197.642	11.7623	228.194
8.94139	285.41	13.894	202.279
10.4331	214.642	11.4242	162.266
10.5409	429.775	13.451	172.794
13.2828	307.281	8.72072	316.36
20.349	329.502	12.7658	118.211
8.23207	206.677	16.2309	149.923
9.12633	181.936	11.2956	106.362
12.6297	198.407	15.0538	165.577
14.5504	231.833	12.3681	390.122
0.0508575	252.999	16.2401	194.683
9.46114	235.058	10.9441	232.383
11.3468	327.585	15.2071	216.561
12.7635	331.505	13.2655	261.315
12.4486	231.791	11.7223	101.543
21.6877	142.111	17.3307	204.197
9.93454	101.316	12.4871	118.57
8.35348	145.925	12.9795	172.874
14.2421	236.223	16.599	255.727
11.514	205.781	16.8626	178.561
12.4105	358.271	11.507	387.854
16.3231	156.111	17.2201	150.751
12.5071	176.334	9.26424	193.858
11.6644	148.611	11.4627	190.429
14.8078	216.165	18.0744	252.983
25.5306	343.808	13.9927	220.91
13.6143	189.379	13.2582	196.539
13.1748	220.727	10.1776	154.565
11.2737	223.659	8.58501	110.577
11.368	71.1175	12.9924	247.229
14.2558	224.904	21.2609	219.6
12.99	297.755	12.8176	366.228
15.6763	249.165	13.6288	132.88
14.7586	429.849	11.2013	163.183
22.7499	248.204	16.307	193.208
14.514	179.823	12.0854	150.533
14.7536	270.428	8.52463	160.115
18.4921	135.737	13.2996	329.006
22.537	158.136	16.2537	282.529
15.7997	234.148	9.64426	305.534
10.7724	212.417	14.8732	212.902
11.078	246.398	22.437	325.703
20.6142	195.993	9.92093	395.281
26.1757	240.002	16.2362	209.237
