# Supplementary material for: Occurrence and repair of alkylating stress in the intracellular pathogen Brucella abortus
Source: Nat Commun. 2019 Oct 24;10:4847. doi: 10.1038/s41467-019-12516-8 (PMC6813329; doi:10.1038/s41467-019-12516-8)
Supplement: Supplementary file 6 — Source Data [file 41467_2019_12516_MOESM6_ESM.zip › source_data_file/Source_data_FigSuppl5a.xlsx]

## Sheet: Feuil1
Mean fluorescence intensities of B. abortus labeled (or not) woth the N-nitrosation sensitive probe
no probe			probe			probe + KNO2					no probe			probe			probe + KNO2
repicate 1	replicate 2	replicate 3	repicate 1	replicate 2	replicate 3	repicate 1	replicate 2	replicate 3			repicate 1	replicate 2	replicate 3	repicate 1	replicate 2	replicate 3	repicate 1	replicate 2	replicate 3
33.1042	20.9187	26.2234	29.2174	32.5928	37.9603	278.187	107.29	165.028		median MFI	26.9554	26.9415	24.7234	72.5155	49.6751	55.5015	175.141	167.154	193.253
24.9143	34.5051	16.7165	31.7111	46.5447	45.4457	102.638	123.938	176.137		mean	26.2068			59.2307			178.516
32.6433	25.118	26.1076	176.206	39.4957	95.0466	119.548	117.259	1597.94		SD	1.28466			11.8681			13.3727
23.965	29.0838	27.9648	41.4235	48.9575	34.8456	92.8874	162.084	163.267
26.9219	21.0757	19.5411	50.9841	74.8763	30.25	205.677	85.1348	242.462
30.0625	20.3245	16.9391	52.1955	156.194	53.2437	140.906	103.308	143.697
22.9625	19.5439	28.7027	62.5358	162.259	36.3279	142.633	90.1257	207.022
20.917	17.3424	21.2979	77.2191	74.7731	60.7475	100.941	90.4056	172.956
26.9889	23.8194	27.4663	87.0181	52.7713	27.0625	159.184	138.802	157.37
18.61	17.4688	25.189	44.3649	49.4923	45.9421	147.586	143.124	143.65
25.7022	22.1758	16.5958	87.1949	38.485	62.5515	112.942	101.771	180.51
26.6024	19.4258	23.9961	62.1254	40.1871	46.4475	152.244	102.572	208.872
29.8813	19.8453	18.9937	44.682	46.3583	27.1175	161.765	120.428	159.314
22.28	29.6173	13.6821	48.2177	61.5829	31.921	127.417	104.274	183.585
38.8757	21.6744	19.7018	48.6776	57.3159	24.572	133.026	130.68	203.745
29.4032	23.5953	28.1031	64.9921	53.3113	43.3279	124.503	199.657	202.852
28.552	22.9043	27.3017	90.5698	194.519	77.7294	148.406	203.771	168.107
11.2945	17.5482	25.627	174.931	36.6221	46.8761	193.064	434.903	166.569
20.5917	21.7641	19.0518	96.8492	48.9553	40.8002	109.387	125.29	244.605
12.9822	18.86	20.8949	103.138	41.519	79.5444	366.888	131.81	166.173
16.5934	13.2309	25.3125	142.363	51.4798	49.6638	390.231	120.347	173.581
22.922	25.8813	18.3854	0.315811	48.1941	35.1319	96.0135	470.867	179.447
18.4208	22.005	29.3234	60.5106	46.2269	58.8933	219.405	134.478	163.748
21.0209	17.247	26.681	56.4442	59.4078	54.4256	252.831	171.464	137.659
32.4625	26.1843	17.7636	35.7033	47.5281	25.1434	109.082	163.117	167.256
18.5021	25.4595	19.4134	78.53	52.1687	38.6656	151.834	151.646	230.623
36.3735	30.1403	19.1491	239.297	75.9562	65.0114	263.072	136.885	178.257
28.9315	25.624	21.5482	48.3466	38.5469	38.0306	537.433	93.3032	215.144
25.3831	32.8256	23.4612	73.7542	32.7602	27.1876	195.727	123.844	155.987
38.6405	26.5042	20.5692	38.9221	52.8885	42.5896	144.669	173.919	720.388
25.6383	28.7189	17.8223	107.67	59.9891	34.0322	160.851	155.45	154.61
19.1	27.4592	26.5119	37.3245	47.3827	91.6667	129.559	162.426	159.509
29.1817	26.6237	18.7741	82.4363	76.9425	69.6468	810.364	181.595	188.386
26.3272	22.7563	24.3437	53.8515	38.833	69.3922	94.0409	134.008	157.262
22.0227	35.8155	24.5922	69.6655	56.1184	32.7104	190.58	184.787	482.659
26.8789	21.1722	24.7234	74.0371	54.1338	68.5854	160.157	189.02	140.25
31.2278	24.6293	26.8527	85.1171	177.207	57.602	237.451	175.057	203.584
28.1262	25.5229	22.9074	89.7425	49.742	33.5168	176.306	320.351	217.504
22.2373	33.0329	22.4451	64.6876	45.8048	41.2615	144.265	157.987	149.026
23.3533	24.0027	20.3361	246.39	44.7263	129.15	240.743	540.074	148.599
46.8774	26.5727	29.2475	160.761	51.5213	53.7319	162.111	302.88	167.5
25.501	32.7439	13.4434	222.383	30.2849	71.8949	287.197	215.804	164.19
49.4629	17.8453	25.5792	86.9712	46.7594	58.6881	166.104	182.421	1055.77
24.4554	23.6666	27.4287	64.0535	40.1981	38.9463	247.999	133.333	159.985
27.4156	24.9007	34.6652	104.437	77.0099	61.251	785.207	208.011	166.77
20.0756	24.9115	22.0365	85.0749	54.5376	99.5825	607.903	750.021	155.316
26.9076	32.2285	27.2763	51.5602	32.8075	62.1162	167.002	439.057	213.751
48.1339	21.4918	21.5675	45.4154	119.427	29.1149	173.411	162.555	190.492
34.041	37.7489	26.4403	76.1214	41.0151	59.6265	127.053	181.252	163.3
39.6543	20.3671	16.3283	101.022	38.7516	80.1726	177.057	174.544	200.59
29.5978	22.2902	21.0912	123.352	45.4661	77.0602	181.115	137.926	332.58
30.6725	21.1508	19.054	110.998	48.8722	94.0319	153.645	218.042	219.939
38.0942	29.5642	19.9639	56.9399	79.1687	41.1622	193.192	135.901	233.213
38.941	22.4623	27.3109	52.5971	38.838	37.2908	156.886	1149.04	185.463
28.3384	22.0544	14.4248	46.5676	71.5878	707.428	349.302	795.302	131.545
27.1583	26.7922	17.1706	46.7809	48.9932	81.6764	206.993	104.01	697.419
27.5095	25.1105	22.3852	43.0161	42.4269	30.8382	134.757	138.668	549.763
36.8235	30.9905	18.9677	29.0091	53.296	34.6936	170.764	421.336	557.532
32.1654	27.9229	24.9486	136.389	51.0013	39.1173	109.399	156.311	382.716
26.1293	33.3663	15.7794	66.314	77.6395	49.6867	138.092	175.325	403.209
35.1035	31.7291	18.3782	80.9166	64.4048	63.3684	250.472	269.125	517.186
31.9101	28.9905	37.4218	32.8218	39.5864	65.9365	145.19	176.145	293.204
31.8656	24.6965	16.7628	69.8989	51.4246	66.3152	130.926	187.831	354.669
41.1869	21.963	19.3523	244.668	64.2253	65.7612	144.827	208.181	452.568
34.0626	28.3653	28.9343	36.0276	56.1695	39.8301	122.508	165.522	481.138
32.3466	25.1839	25.4302	64.1639	64.1625	93.6697	709.779	184.946	456.985
41.7102	24.8412	21.333	101.578	72.5572	91.8962	457	179.488	253.358
28.3771	38.4887	17.0634	56.5209	72.4531	61.5599	130.45	166.77	178.14
30.6773	23.5484	20.2105	81.3834	70.7969	40.5269	173.573	242.434	237.47
29.8079	26.9181	22.4832	57.2714	76.6219	82.6657	320.392	215.006	1292.49
38.2549	43.4776	30.8545	69.0786	90.081	30.5048	105.302	288.745	1459.87
33.5521	17.2118	27.7283	41.1966	74.8668	37.4207	174.975	297.715	163.829
33.1552	26.197	30.8008	38.5371	39.2878	43.6339	141.265	183.035	118.981
44.641	25.451	18.7135	214.884	38.5439	56.6378	114.199	562.443	177.958
34.2409	25.0412	18.4076	187.213	51.0588	38.4024	110.941	529.689	173.499
29.9917	26.0146	17.8409	35.0034	46.1561	43.1898	129.231	160.995	245.377
26.5491	25.43	23.3609	42.1283	115.52	57.7163	230.495	168.581	145.671
45.0953	29.9652	23.5776	36.1578	45.5049	39.9521	201.492	102.737	201.282
21.9372	29.3689	35.0523	178.897	87.54	62.2192	166.764	172.985	173.106
36.6815	19.331	22.3153	159.369	113.643	35.2182	139.617	115.792	155.926
28.1676	35.2331	32.2015	154.984	61.5926	51.616	215.254	153.842	172.88
36.441	41.2675	27.3758	38.2764	62.0201	34.3177	230.729	130.442	302.915
31.4956	32.1391	19.2985	31.7889	44.327	93.4045	187.57	157.734	117.413
22.8517	34.1779	24.2377	72.7891	48.6552	43.2009	223.338	8.17107	153.554
31.4129	23.5879	29.4352	259.627	78.8213	53.1684	116.994	320.947	234.727
27.333	26.9415	20.7595	41.7521	55.4801	35.3516	175.141	303.069	162.181
31.8025	21.0036	22.8923	159.432	63.7878	31.0898	157.283	163.476	166.586
30.0749	37.5811	30.7234	55.0161	39.9828	92.4847	242.17	313.272	181.917
35.349	22.1726	30.0851	203.373	37.0725	34.7276	136.666	370.103	194.545
28.6793	30.7103	24.9348	44.124	34.722	46.5408	698.484	408.827	194.939
32.3437	33.3463	19.3708	79.0161	41.1279	59.6697	324.131	133.237	205.41
31.5816	23.0266	16.2449	179.575	40.7888	68.2491	165.163	97.6208	128.446
33.1284	60.0533	27.1739	131.605	40.4082	93.0617	282.209	396.238	149.132
29.6699	27.6218	18.5755	48.1731	54.8387	49.3175	136.125	528.916	259.11
25.6406	24.6764	18.4931	218.125	45.0602	43.1347	492.96	79.1285	139.352
34.3422	31.2539	31.4843	267.358	46.9586	41.2854	362.057	95.77	200.531
44.1561	17.0266	25.7547	60.7357	44.8941	50.1614	477.306	157.926	191.821
36.4956	36.3087	18.2628	51.1664	66.942	42.8666	367.209	142.143	165.449
32.2179	45.8819	16.8563	195.632	41.7481	55.3079	202.843	125.917	197.221
13.5818	32.2377	24.3451	61.0227	70.1034	50.1497	183.952	128.205	179.313
20.0813	33.2364	18.6225	129.63	124.253	70.072	209.642	162.898	187.778
16.025	43.7846	28.9618	36.2626	145.038	41.032	191.728	166.366	118.982
14.4661	26.5665	31.3572	49.2362	235.261	49.5196	256.755	139.456	178.907
17.9762	32.489	16.3455	77.7304	35.4204	28.3457	304.498	136.821	150.208
28.3319	37.1136	25.6598	39.3642	60.0953	78.9066	700.107	272.057	171.467
21.427	39.9352	39.4757	85.4056	68.7809	73.8338	209.701	614.464	136.393
16.7635	34.155	24.7401	68.4246	45.252	83.6396	145.604	772.76	181.577
19.3505	41.5266	23.4411	48.5888	48.5387	44.1673	154.036	139.607	173.084
26.5456	38.5793	32.7925	48.5494	40.8612	45.0782	246.009	127.349	193.238
17.2942	38.2141	24.7757	168.081	214.772	82.5463	379.392	174.66	536.345
22.8197	43.35	25.6938	56.7245	74.694	61.3541	264.223	126.282	182.357
24.2935	35.6778	24.1644	71.8863	52.8975	52.9731	137.095	210.645	186.321
22.8547	45.2816	21.2497	254.687	44.162	88.7426	305.096	157.66	170.815
27.369	36.4825	36.0696	256.311	80.0325	93.5584	154.077	162.037	172.631
25.2848	27.6898	29.0476	495.842	51.4109	39.7584	142.618	79.7665	149.915
18.8838	30.803	23.6744	445.169	112.473	38.4798	165.496	221.979	175.665
24.6889	34.1192	23.4449	50.1335	45.7687	50.2161	141.999	211.295	165.222
11.275	42.2342	19.55	222.207	43.2785	98.8616	129.235	262.253	235.193
31.5368	43.9247	17.2387	96.8105	87.1747	51.4937	289.497	255.77	160.864
21.5495	28.405	24.4026	100.952	41.9102	41.8869	148.998	172.375	131.532
24.7498	32.9963	25.8948	100.506	48.2779	62.61	160.817	218.954	185.975
29.9665	22.8494	21.9974	87.1627	54.046	58.6521	140.253	155.063	194.221
34.0133	29.0266	20.7394	153.484	49.1117	53.9825	137.565	160.041	180.614
25.2094	30.9864	22.7871	141.711	47.7382	36.8264	144.873	256.016	141.365
19.2174	34.4672	18.4214	104.505	64.8285	61.4149	203.17	129.828	155.392
31.1717	36.4852	19.4849	168.428	48.0297	44.6811	158.782	128.148	203.379
17.2528	25.3908	18.5941	42.4291	49.6263	65.9693	140.059	182.835	425.531
20.9068	31.8186	31.972	141.44	96.1747	47.6787	166.196	260.236	137.909
13.4168	22.9594	30.4392	61.8623	41.0928	84.4845	477.74	158.125	204.47
24.079	37.9371	22.7982	94.4538	49.7085	116.431	188.121	166.399	148.488
25.9346	32.3472	17.4614	62.1047	78.066	45.0762	564.016	174.793	177.91
16.603	26.8366	16.3109	104.197	32.3942	89.303	172.133	161.374	271.551
21.0438	30.3032	27.3477	539.601	50.1081	87.416	145.071	175.882	151.185
18.6414	30.1656	16.7342	59.5639	43.4482	125.581	538.614	288.08	149.486
23.1205	25.0822	13.9613	92.9064	28.7832	140.757	157.925	266.002	192.478
24.214	38.4053	36.6117	72.5155	29.3097	54.4721	129.526	309.701	213.194
22.8614	31.4691	21.05	284.617	50.7719	41.5275	1528.53	286.362	253.971
11.3242	38.6933	21.6267	49.2007	32.6532	44.1455	154.349	167.257	188.584
21.454	25.3027	25.299	118.217	50.8004	164.627	159.311	167.402	140.701
27.0697	25.4293	23.3441	315.228	36.4712	146.175	163.081	226.122	161.302
24.3894	26.9427	29.4095	124.134	36.4489	47.5354	133.866	264.034	188.256
29.2583	31.8728	30.3272	90.9178	87.2789	48.325	132.145	584.737	1420.98
13.3723	32.5326	25.9347	68.4091	30.6748	57.4293	167.658	168.958	176.806
20.0732	35.3385	17.6865	62.2151	33.4213	58.6998	296.494	189.396	122.592
16.993	28.5543	34.3651	55.7978	58.8087	72.0792	215.834	307.181	120.784
21.3973	32.1686	33.7926	264.983	35.4352	23.8897	172.572	172.212	183.272
28.9275	30.3048	24.3589	54.7565	47.5892	60.3601	144.858	357.505	181.807
26.5373	33.3452	40.9885	52.9774	40.031	53.7285	181.502	144.22	189.448
31.1247	41.7506	27.8115	50.1191	115.287	63.2578	284.606	186.516	173.115
22.9473	31.6227	19.2344	140.661	35.4989	20.1755	243.609	207.111	402.94
21.3428	37.5224	17.4927	117.938	135.187	31.8216	123.276	155.465	403.126
29.7861	35.3041	23.7982	69.7255	112.842	63.1497	152.457	139.381	221.686
	47.7347	24.7234	64.2177	371.094	56.6271	24.1796	305.363	223.636
	26.0353	28.5938	41.0913	385.976	48.2578	161.321	152.383	223.922
	34.1443	20.6601	54.3403	50.4367	38.1704	195.096	127.079	241.378
	35.6734	25.3901		72.7394	75.0697	181.894	140.202	208.425
	35.7609	21.1011		69.9719	69.5972	148.838	119.13	234.18
	23.7965	31.7901		70.076	77.1987	140.258	226.581	207.045
	35.8982	27.5007		59.9595	48.603	143.348	213.472	189.029
	41.0318	30.7722		61.3471	34.0799	163.139	124.059	273.182
	43.0013	21.2591		93.4527	56.1001	140.701	198.57	190.41
	37.2968	24.4165		171.008	79.3788	225.894	116.627	195.484
	31.5387	22.838		57.4292	58.5285	259.052	198.675	249.854
	37.7658	27.8973		449.125	29.0763	161.138	97.4728	204.619
	41.0826	19.9283		68.0644	41.4398	150.065	562.774	430.518
	31.6688	21.2911		45.2345	36.5388	213.462	206.046	426.427
	34.1574	20.7105		49.6254	37.4833	167.955	358.216	748.487
	36.5471	28.1093		51.4128	49.5449	258.884	253.463	780.067
	39.3182	26.1837		241.231	61.5618	129.017	164.293	190.189
	33.7368	34.7856		128.37	33.142	174.721	217.898	217.293
	23.1349	19.2123		183.39	48.4766	148.67	595.43	2684.69
	16.4964	20.7173		155.295	28.2696	136.621	296.26	199.885
	23.822	20.318		71.3762	63.4469	147.651	157.712	202.33
	29.7565	30.0016		44.168	57.948	229.047	368.159	182.583
	14.622	27.0984		47.6459	44.8821	181.299	198.299	273.047
	17.5304	23.9833		34.9946	70.495	334.202	210.993	192.899
	29.1574	25.0918		33.5129	72.2425	232.718	159.581	187.496
	19.8254	17.5595		54.5613	70.2368	284.939	238.558	266.806
	34.5482	24.5818		86.0343	226.325	159.228	239.918	176.137
	28.458	25.2912		40.8085	38.6092	150.793	193.857	627.797
	17.8256	20.4915		44.3298	63.2177	155.574	417.171	173.545
	26.0577	20.7109		62.8611	54.1915	170.576	485.031	234.462
	19.6332	20.2267		61.9971	56.1124	241.659	212.017	158.501
	17.6315	30.28		38.9591	57.7917	126.359	121.227	161.012
	17.2488	20.2907		49.2225	75.1916	158.295	237.811	191.443
	34.6199	19.4377		45.8251	58.8061	152.843	142.549	176.054
	28.9999	19.8878		49.8232	70.9947	182.181	165.075	173.838
	22.1068	37.554		44.9303	30.7653	145.027	141.043	166.828
	24.0885	30.1277		34.8239	40.1497	185.918	230.792	181.358
	17.841	22.2477		46.9378	33.0481	498.507	214.686	169.201
	31.184	21.6616		41.534	73.5126	130.104	260.425	182.113
	19.9428	19.7234		44.3816	55.7746	159.898	383.269	296.953
	21.1263	27.9949		50.5817	36.7	438.715	362.855	212.805
	16.3631	23.6489		25.8588	69.5325	411.994	689.527	393.335
	25.8614	37.8962		49.9938	77.1257	221.536	169.509	151.335
	22.086	25.1456		40.5208	48.4243	504.408	94.863	170.304
	22.6082	15.2414		62.5043	84.5719	1676.7	88.0391	156.329
	16.0462	29.1428		43.6252	47.5603	233.791	71.4559	174.539
	40.5196	35.7286		45.1554	53.87	312.263	110.689	183.467
	26.3623	31.7642		39.2336	55.3559	360.372	197.39	186.023
	27.9034	31.8314		38.9416	44.7256	475.427	119.553	1180.29
	30.8929	27.5684		49.3514	46.0489	206.15	198.77	202.761
	43.7349	22.1488		49.6417	46.5953	203.822	175.395	157.946
	24.0666	23.5309		42.0483	167.853	314.408	161.929	185.477
	26.45	27.4792		37.5859	59.885	235.988	166.485	1514.1
	30.0745	18.7703		62.187	55.7296	244.38	156.533	209.802
	23.1655	26.5444		58.3755	35.7807	324.938	123.508	126.048
	37.6972	40.1653		49.6082	53.8541	243.993	168.045	176.042
	23.4449	35.1582		223.635	53.6501	197.052	120.609	164.958
	24.4742	23.4343		59.791	39.8893	218.525	138.386	195.648
	23.2489	23.081		59.1522	75.6589	166.063	128.453	314.192
	25.2538	28.8626		53.6997	106.828	150.021	325.942	153.971
	23.7002	25.6528		78.175	78.8306	224.656	156.409	150.656
	38.4666	24.7758		91.6103	66.2929	266.215	237.834	214.687
	33.6941	17.5655		110.475	83.3487	334.34	311.219	162.744
	23.0964	7.47897		131.279	55.6471	208.406	211.575	219.198
	40.5845	31.5576		39.4462	54.55	174.267	175.707	736.346
	25.1598	28.4179		53.4601	42.6318	230.26	171.38	185.949
	28.711	30.5116		30.5347	43.1238	343.245	208.643	178.066
	25.2982	30.1479		44.4592	72.0335	515.03	175.425	312.249
	27.1412	26.0678		125.528	265.127	1004.45	283.732	152.072
	26.2232	29.975		50.1196	132.481	174.337	148.981	208.965
	22.0025	19.6946		41.9582	42.7071	208.838	169.804	183.528
	22.8259	20.0933		53.5826	60.5478	167.365	179.532	169.02
	27.9034	35.4336		50.3471	68.2114	243.978	155.229	161.748
	24.6723	22.3683		47.6438	48.8342	283.457	205.77	170.904
	27.6091	19.8363		83.2774	42.0924	184.262	98.4565	153.366
	46.3796	26.5326		42.9579	74.8669	301.444	194.496	212.047
	27.4287	29.2361		37.4731	88.8039	274.886	135.107	151.21
	38.7982	20.5796		118.076	57.9058	225.125	377.921	267.272
	21.7294	24.9291		37.1852	453.098	145.224	199.126	168.513
	29.0907	18.3679		41.9152	429.08	242.808	132.638	162.301
	22.4552	21.8868		65.6188	212.21	105.886	177.266	200.129
	31.0199	34.4291		51.0083	78.8071	133.824	175.26	193.1
	36.8177	28.5356		50.4761	67.8962	215.724	135.313	190.093
	18.3966	24.8805		47.3262	56.039	125.914	160.902	169.889
	28.0148	20.1111		48.3651	76.968	164.945	131.939	194.673
	29.9884	25.7126		49.1947	40.401	215.488	120.369	179.577
	29.9283	24.7077		38.0541	56.3297	170.031	131.293	185.153
	27.5584	20.3414		49.58	87.4803	124.868	199.571	190.585
	29.4223	38.8867		147.538	53.6401	194	150.837	167.247
	32.9557	23.8656		39.3928	89.8158	307.061	182.601	156.342
	30.2238	23.5668		45.8769	112.876	335.701	108.367	173.668
	25.1969	27.6893		40.77	78.6673	468.036	170.728	173.116
	38.6611	16.4712		34.8531	67.4046	199.211	114.694	177.292
	40.8023	37.0102		44.2617	65.9381	167.527	149.824	1989.06
	26.0727	27.6954		41.2088		139.666	444.913	147.912
	18.5709	28.0509		31.7752		130.514	325.613	149.378
	34.1245	23.0768		43.5243		219.484	1188.84	370.5
	29.8763	21.5568		52.944		160.273	220.308	148.52
	36.1811	25.521		41.8155		126.657	183.787	143.555
	25.2395	27.0504		42.2877		177.594	272.521	462
	48.7338	18.8716		44.8714		137.827	249.396	156.644
	32.6795	31.9034		44.6329		116.055	162.312	200.217
	28.4285	30.7041		39.2529		191.014	198.285	208.53
	32.4672	29.6592		63.072		116.174	259.892	224.931
	30.5347	24.8601		82.2644		145.376	330.449	227.826
	35.6268	34.0776		54.1617		139.237	372.697	270.933
	28.938	24.9991		67.4037		208.337	274.524	168.053
	27.1094	30.7299		45.9264		140.769	304.227	202.831
	31.7055	14.7234				134.079	203.029	277.454
	28.9933	23.1426				143.471	156.988	230.336
	24.8989	32.3464				306.728	46.4205	254.843
	26.9276	38.1182				133.626	279.194	263.99
	22.2825	27.2421				160.967	444.493	233.975
	19.8962	30.2434				140.514	542.393	325.989
	26.7547	28.9993				139.315	334.254	273.489
	31.7022	38.0388				139.277	1165	249.383
	25.8517	35.2375				155.588	201.977	213.629
	27.4232	23.1978				122.153	145.712	201.565
	17.8478	31.5841				157.242	772.072	199.89
	29.8059	25.7847				199.121	395.623	633.839
	15.8681	30.943				124.464	199.841	705.265
	21.5012	31.8847				130.018	229.346	229.643
	13.9643	28.95				133.916	214.817	234.27
	16.1977	39.0307				163.639	174.187	210.339
	12.3102	29.7402				175.559	167.143	258.224
	22.2591	29.4011				159.005	217.578	259.598
	22.4668	30.9337				155.725	150.458	254.178
	20.5396	25.8541				143.725	117.855	200.042
	24.2586	29.8532				188.228	743.435	219.136
	17.1294	21.4281				355.337	212.535	287.573
	20.2492	23.611				145.638	85.372	663.002
	19.356	28.2447				170.886	140.662	481.063
	22.7382	35.5165				118.713	112.693	800.479
	20.809	25.3773				134.614	69.5242	1044.76
	17.776	55.1547				124.869	143.724	1268.97
	20.9342	20.9535				142.212	76.2773	210.2
	16.0407	34.136				121.971	127.76	196.302
	24.9286	31.3642				471.264	88.4694	189.111
	21.9485	32.2234				392.431	112.429	213.448
	33.3148	29.5947				173.079	83.2673	205.597
	22.077	26.7914				143.184	155.127	704.519
	19.2786	41.8281				148.286	310.371	521.33
	30.1221	53.4884				133.712	159.903	611.141
	18.7842	33.7152				143.708	184.207	597.67
	23.6662	21.0831				151.187	85.5816	159.093
	21.9199	20.5429				141.264	72.3651	165.71
	25.0545	27.9579				175.101	120.505	473.698
	30.3398	30.3842				227.965	88.108	145.582
	19.6151	19.9759				172.541	169.957	230.072
	22.3058	23.9507				193.313	219.429	138.33
	26.4056	29.1999				116.386	122.712	180.415
	28.1045	27.2539				131.16	102.474	163.034
	37.3884	29.2614				130.382	183.773	174.133
	24.3144	35.0023				136.26	84.306	144.862
	27.6806	32.695				129.71	69.242	192.931
	28.7932	31.6905				142.181	171.064	120.55
	31.1981	21.9874				152.149	168.887	163.908
	19.0983	24.5709				144.162	103.351	237.993
	18.9854	24.2872				163.826	134.273	189.908
	23.4012	20.8253				132.868	101.329	215.715
	18.6832	23.3593				279.344	114.261	140.714
	17.5869	22.6537				117.647	131.084	238.801
	24.2733	27.7596				152.919	391.255	181.769
	13.8836	31.137				150.275	108.085	184.661
	24.0303	26.1031				551.536	104.918	232.074
	20.4713	27.2276				94.1624	127.701	160.266
	23.1053	21.9829				700.521	87.6854	249.034
	23.9771	25.9492				168.164	120.813	218.673
	36.8612	33.441				187.331	99.3632	210.254
	15.3526	27.9748				151.879	224.695	2978.69
	36.3415	21.0685				203.971	91.4622	173.979
	24.1714	26.9384				219.974	188.503	380.184
	30.5511	31.3087				183.107	122.085	202.298
	29.7821	16.0587				1118.06	144.038	212.584
	40.1382	26.0995				1.41736	102.438	149.766
	31.1599	25.0641				78.2174	387.689	152.713
	37.3569	27.9267				172.293	128.954	210.434
	35.2271	28.0167				410.508	143.496	175.822
	29.5467	21.5354				273.336	147.152	182.802
	34.4817	13.6646				251.253	141.177	145.208
	29.3208	21.6008				257.831	142.314	207.929
		21.707				173.757	94.3171	158.775
		23.3568				196.483	203.233	159.917
		30.0197				183.763	172.252	229.99
		27.278				169.049	126.655	197.444
		20.0715				189.955	196.642	191.316
		25.9357				237.426	119.619	685.172
		16.3284				316.863	141.932	618.277
		18.4032				134.745	158.842	190.113
		25.3191				197.786	172.592	274.9
		17.6418				420.03	213.805	177.658
		17.348				410.952	121.538	169.796
		17.0581				175.772	148.869	175.318
		16.9654				229.036	122.246	257.942
		18.3467				226.43	565.295	193.267
		21.1855				476.954	247.178	174.847
		33.2727				172.308	460.928	201.733
		18.5245				393.53	185.582	159.043
		24.0368				272.281	100.725	556.028
		24.9113				249.475	99.5443	163.939
		17.1564				199.077	152.36	179.953
		18.6387				209.819	84.4229	207.115
		26.1432				225.689	122.138	161.634
		19.1536				291.546	121.859	145.798
		20.0196				200.981	81.3248	247.888
		22.7277				192.616	101.629	203.045
		15.9414				285.925	125.386	141.65
		26.7101				262.509	121.861	471.842
		17.4907				211.648	112.669	191.089
		16.988				205.101	187.4	165.966
		15.3815				273.172	108.078	223.475
		19.4133				259.536	209.435	147.344
		19.6842				499.438	128.214	178.409
		21.4753				626.613	189.057	179.238
		29.8251				205.717	87.6497	190.733
		27.0169				205.54	137.699	140.653
		17.1436				347.344	109.689	159.749
		21.0234				217.527	184.01	204.872
		18.3823				243.368	151.421	232.867
		20.8384				213.861	175.687	159.908
		20.5449				159.945	125.209	169.136
		24.6102				137.52	134.789	184.006
		16.1383				175.976	171.692	167.948
		24.1447				171.053	172.959	189.373
		13.3627				164.766	74.0261	207.63
		15.663				225.274	18.2082	168.232
		23.8154				188.16	130.899	175.836
		21.1736				145.339	179.776	166.735
		13.779				518.837	728.073	182.904
		31.3834				342.306	626.677	141.881
		19.817				246.945	925.7	171.135
		23.8714				212.364	677.745	171.638
		24.2956				225.217	144.212	164.613
		22.2872				272.751	161.996	182.929
		17.2405				269.791	187.189	194.777
		24.5124				151.876	163.096	166.066
		29.4741				226.054	146.52	167.654
		31.7289				169.598	105.573	180.294
		23.1836				204.777	121.861	145.161
		17.538				173.294	156.827	177.265
		15.5697				136.685	278.62	194.532
		25.2304				158.412	160.386	182.871
		19.7421				175.529	181.933	156.134
		28.9255				411.34	171.142	155.8
		10.207				189.35	118.018	152.671
		31.3925				188.751	167.164	210.569
		31.5871				169.595	181.84	141.063
		17.6573				133.781	146.661	171.54
		31.2492				125.938	199.354	151.929
		26.7256				155.691	229.588	180.19
		26.6235				128.197		183.572
		21.4443				155.485		146.881
		18.8263				142.562		180.696
		38.8734				151.818		263.829
		36.7092				136.507		151.601
		20.0033				165.973		175.507
		17.6272				340.574		178.189
		29.1707				185.984		192.78
		37.2732				134.804		173.919
		27.0352				139.748		173.509
		24.9094				287.359		147.086
		38.7456				160.088		161.456
		23.2512				239.955		215.872
		23.4284				307.835		217.534
		23.7997				161.694		274.496
		27.2736				151.813		371.541
		23.6012				453.577		177.32
		19.5711				610.247		239.362
		30.7966				244.783		412.192
		37.8321				254.685		216.637
		30.4739				1075.11		829.486
		19.0739				402.954		1354.52
		29.5329				211.301		362.015
		27.3475				210.806		272.232
		20.8881				178.206		213.895
		19.5423				221.151		240.706
		30.8192				190.846		369.498
		19.0317						230.447
		21.7219						190.994
		21.0136						222.595
		19.8877						231.88
		22.3524						298.856
		21.9574						266.272
		34.1556						250.647
		23.6531						239.044
		31.8642						240.418
		24.3201						410.137
		28.5589						404.285
		33.8567						235.797
		17.6657						226.372
		28.9757						229.781
		16.1856						201.504
		33.6223						244.88
		23.2312						267.14
		27.2594						212.097
		31.0614						325.511
		21.0803						308.274
		23.1899						198.039
		18.5051						202.157
		21.7556						233.997
		36.7179						229.982
		20.3013						236.612
		32.6232						216.361
		19.6475						220.803
		18.488						235.189
		32.1712						220.343
		23.8361						190.916
		21.0582						268.171
		20.6065						254.333
		28.98						288.687
		23.2325						243.474
		20.7499						221.466
		25.9015						181.811
		31.2029						171.419
		27.9549						367.249
		31.178						257.906
		27.0485						220.105
		30.5591						277.265
		24.3853						231.097
		20.4101						380.447
		18.9476						299.119
		32.4881						245.535
		21.8983						223.812
		25.5687						233.805
		27.5527						198.898
		18.1506						695.967
		18.9289						244.441
		22.0647						247.869
		38.7097						244.734
		23.6861						189.251
		18.602						218.548
		27.7887						138.587
		40.8385						173.766
		22.0265						230.001
		26.5915						207.78
		32.1788						171.393
		23.2213						225.067
		32.9171						188.238
		46.3971						216.505
		35.3699						220.462
		29.709						194.854
		20.6627						168.845
		29.469						210.051
		38.589						223.422
		58.6708
		26.5505
		28.3496
		26.9585
		26.8483
		30.6468
		27.6009
		22.3276
		28.691
		20.7634
		21.4666
		20.5723
		35.4975
		20.763
		36.063
		24.3101
		25.0698
		30.1708
		27.8528
		19.1723
		30.6366
		19.6391
		31.1706
		32.0714
		22.2182
		31.9322
		28.4665
		26.2602
		28.9871
		32.7354
		29.0969
		24.0915
		20.2476
		16.976
		35.2524
		33.0813
		27.5508
		18.6938
		19.0323
		24.3781
		16.3217
		38.6565
		41.8148
		23.2556
		28.3106
		29.5652
		36.3781
		29.4426
		38.5511
		25.6257
		31.8427
		23.7284
		26.6957
		23.4076
		20.4917
		24.7502
		32.8059
		34.8263
		26.3495
		27.803
