# Supplementary material for: Occurrence and repair of alkylating stress in the intracellular pathogen Brucella abortus
Source: Nat Commun. 2019 Oct 24;10:4847. doi: 10.1038/s41467-019-12516-8 (PMC6813329; doi:10.1038/s41467-019-12516-8)
Supplement: Supplementary file 6 — Source Data [file 41467_2019_12516_MOESM6_ESM.zip › source_data_file/Source_data_FigSuppl5d.xlsx]

## Sheet: Feuil1
Percentage of LampI positive bacteria inside RAW 264.7 macrophages at 5h PI.
												WT 5h	B. abortus 544 WT
Replicate 1												ada_C38A 5h	B. abortus 544 WT carrying the mutated reporter system pBBRMCS1-pada-adaC38A-gfp
WT 5h			ada_C38A 5h			ada 5h			WT + probe 5h			ada 5h	B. abortus 544 WT carrying the reporter system pBBRMCS1-pada-ada-gfp
n LampI+	n Brucella		n LampI+	n Brucella		n LampI+	n Brucella		n LampI+	n Brucella		WT + probe 5h	B. abortus 544 WT labeled with N-nitrosation sensitive probe
106	170		110	167		127	158		116	164
62.3529	% positive		65.8683	% positive		80.3797	% positive		70.7317	% positive
Replicate 2
WT 5h			ada_C38A 5h			ada 5h			WT + probe 5h
n LampI+	n Brucella		n LampI+	n Brucella		n LampI+	n Brucella		n LampI+	n Brucella
154	188		131	149		62	85		74	86
81.9149	% positive		87.9195	% positive		72.9412	% positive		86.0465	% positive
Replicate 3
WT 5h			ada_C38A 5h			ada 5h			WT + probe 5h
n LampI+	n Brucella		n LampI+	n Brucella		n LampI+	n Brucella		n LampI+	n Brucella
307	346		203	227		327	361		229	253
88.7283	% positive		89.4273	% positive		90.5817	% positive		90.5138	% positive
% LampI+	WT 5h	ada_C38A 5h	ada 5h	WT + probe 5h
réplicat 1	62.3529	65.8683	80.3797	70.7317
réplicat 2	81.9149	87.9195	72.9412	86.0465
réplicat 3	88.7283	89.4273	90.5817	90.5138
mean	77.6654	81.0717	81.3009	82.4307
SD	13.6916	13.1881	8.85627	10.3749
