# Supplementary material for: Occurrence and repair of alkylating stress in the intracellular pathogen Brucella abortus
Source: Nat Commun. 2019 Oct 24;10:4847. doi: 10.1038/s41467-019-12516-8 (PMC6813329; doi:10.1038/s41467-019-12516-8)
Supplement: Supplementary file 6 — Source Data [file 41467_2019_12516_MOESM6_ESM.zip › source_data_file/Source_data_FigSuppl7.xlsx]

## Sheet: data
replicate 1										replicate 2										replicate 3										analysis pBBR-plac-lexA
log dil	-1	-1.47712	-1.95424							log dil	-1	-1.47712	-1.95424							log dil	-1	-1.47712	-1.95424								Ct				E values				Common E values				∆Ct	(=target-16S)			∆∆Ct	(=MMS-CTL)
- MMS	1/10	1/30	1/90		slopes	% primer E	E			- MMS	1/10	1/30	1/90		slopes	% primer E	E			- MMS	1/10	1/30	1/90		slopes	% primer E	E			- MMS	R1	R2	R3		R1	R2	R3		R1	R2	R3		R1	R2	R3		R1	R2	R3
ssb	24.47	25.67	28.29		-4.00318	77.7468	1.77747			ssb	23.83	25.67	28.09		-4.46427	67.4945	1.67495			ssb	25.32	27.09	29.5		-4.38044	69.1561	1.69156			ssb	24.47	23.83	25.32		1.77747	1.67495	1.69156		1.79275	1.68865	1.6905		13.09	13.67	14.12		-1.67	-1.7	-2.8
dinB	33.54	35.38	38.13		-4.8101	61.3972	1.61397			dinB	33.41	35.61	37.69		-4.48523	67.0913	1.67091			dinB	34.13	37.4	39.79		-5.93141	47.4328	1.47433			dinB	33.54	33.41	34.13		1.61397	1.67091	1.47433		1.61064	3.08742	1.51865		22.16	23.25	22.93		-2.71	-0.35	-3.79
mfd	30.48	32.31	34.07		-3.76215	84.419	1.84419			mfd	29.06	31.48	33.23		-4.36996	69.3695	1.69369			mfd	29.95	33.14	34.94		-5.22928	55.3213	1.55321			mfd	30.48	29.06	29.95		1.84419	1.69369	1.55321		1.74042	1.62763	1.61106		19.1	18.9	18.75		-1.18	-1.05	-0.56
16S	11.38	13.19	15.9		-4.73674	62.5981	1.62598			16S	10.16	12.82	15.22		-5.30264	54.378	1.54378			16S	11.2	14.84	16.74		-5.80565	48.6777	1.48678			16S	11.38	10.16	11.2		1.62598	1.54378	1.48678		1.57653	1.4917	1.51136		0	0	0		0	0	0
ctrA	20.33	22.07	24.07		-3.91934	79.9472	1.79947			ctrA	19.81	21.84	23.95		-4.33852	70.0174	1.70017			ctrA	21.34	23.62	25.48		-4.33852	70.0174	1.70017			ctrA	20.33	19.81	21.34		1.79947	1.70017	1.70017		1.8052	1.68756	1.73354		8.95	9.65	10.14		0.77	0.55	-0.37
ccrM	23.14	24.84	26.84		-3.87742	81.0937	1.81094			ccrM	22.49	24.42	26.53		-4.23372	72.2656	1.72266			ccrM	24.31	26.58	28.19		-4.06605	76.1728	1.76173			ccrM	23.14	22.49	24.31		1.81094	1.72266	1.76173		1.79555	1.71471	1.78633		11.76	12.33	13.11		1.51	1.59	1.06
mutM	27.96	29.44	31.03		-3.21721	104.564	2.04564			mutM	27.36	29.17	30.93		-3.74119	85.0524	1.85052			mutM	27.53	29.91	31.01		-3.64687	88.0215	1.88022			mutM	27.96	27.36	27.53		2.04564	1.85052	1.88022		2.00183	1.81002	1.97512		16.58	17.2	16.33		0.08	-0.34	0.35
gcrA	25.63	26.74	29.57		-4.12893	74.66	1.7466			gcrA	27.04	28.04	30.24		-3.35345	98.7013	1.98701			gcrA	27.39	27.83	30.33		-3.08098	111.141	2.11141			gcrA	25.63	27.04	27.39		1.7466	1.98701	2.11141		1.78023	2.06578	1.96117		14.25	16.88	16.19		-0.92	-1.03	-1.94
ada1	30.16	31.73	34.42		-4.46427	67.4945	1.67495			ada1	31.93	33.53	34.46		-2.65132	138.326	2.38326			ada1	31.74	32.24	34.87		-3.28009	101.776	2.01776			ada1	30.16	31.93	31.74		1.67495	2.38326	2.01776		1.68325	2.18944	1.88974		18.78	21.77	20.54		0.41	0.42	-0.5
ada2	29.49	31.23	32.95		-3.62591	88.709	1.88709			ada2	30.51	32.04	33.64		-3.28009	101.776	2.01776			ada2	31.88	32.83	34.53		-2.77707	129.135	2.29135			ada2	29.49	30.51	31.88		1.88709	2.01776	2.29135		1.84757	1.98991	2.0117		18.11	20.35	20.68		0.03	0.25	-0.97
ogt	28.76	31.62	35.29		-6.84312	40.0013	1.40001			ogt	31.34	33.22	35.45		-4.30708	70.6773	1.70677			ogt	32.19	33.83	35.21		-3.16481	107.002	2.07002			ogt	28.76	31.34	32.19		1.40001	1.70677	2.07002		1.50954	1.71588	1.82909		17.38	21.18	20.99		0.77	0.53	-0.12
alkB	30.94	32.45	35.17		-4.43284	68.1083	1.68108			alkB	33.23	34.6	36.92		-3.86694	81.3854	1.81385			alkB	35.32	36.2	38.26		-3.08098	111.141	2.11141			alkB	30.94	33.23	35.32		1.68108	1.81385	2.11141		1.65179	1.80247	1.81862		19.56	23.07	24.12		0.55	0.89	-1.99
alkA	24.78	27.08	29.56		-5.00921	58.3552	1.58355			alkA	26.11	27.96	29.4		-3.44776	95.0039	1.95004			alkA	26.5	28.07	29.92		-3.58399	90.1158	1.90116			alkA	24.78	26.11	26.5		1.58355	1.95004	1.90116		1.63129	1.93285	1.82512		13.4	15.95	15.3		-2.88	-2.93	-4.14
tagA	32.77	34.48	36.62		-4.03461	76.9519	1.76952			tagA	34.43	36.13	37.4		-3.11242	109.553	2.09553			tagA	35.07	35.82	36.97		-1.99111	217.858	3.17858			tagA	32.77	34.43	35.07		1.76952	2.09553	3.17858		1.72427	2.36402	2.54897		21.39	24.27	23.87		-4.32	-3.97	-5
xthA1	31.44	34.49	37		-5.82661	48.4658	1.48466			xthA1	33.74	35.62	38.17		-4.64243	64.2119	1.64212			xthA1	34.43	36.28	39.11		-4.90441	59.9182	1.59918			xthA1	31.44	33.74	34.43		1.48466	1.64212	1.59918		1.46389	1.63581	1.55764		20.06	23.58	23.23		0.08	-0.32	-1.38
xthA2	25.38	26.65	28.8		-3.58399	90.1158	1.90116			xthA2	26.96	27.82	29.3		-2.45221	155.738	2.55738			xthA2	27.65	28.59	30.71		-3.20673	105.043	2.05043			xthA2	25.38	26.96	27.65		1.90116	2.55738	2.05043		1.95497	2.4828	2.0433		14	16.8	16.45		0.39	0.23	-0.63
mutL	24.84	26.83	28.86		-4.21277	72.7324	1.72732			mutL	26.57	27.64	29.15		-2.70372	134.348	2.34348			mutL	27.24	-	29.79		-2.67228	136.708	2.36708			mutL	24.84	26.57	27.24		1.72732	2.34348	2.36708		1.79705	2.27073	2.23924		13.46	16.41	16.04		0.01	-0.16	-1.29
mutS	29.83	32.11	34.18		-4.55859	65.7166	1.65717			mutS	32.03	33.37	35.21		-3.33249	99.5613	1.99561			mutS	32.75	33.91	35.89		-3.29057	101.326	2.01326			mutS	29.83	32.03	32.75		1.65717	1.99561	2.01326		1.71334	2.12264	1.9256		18.45	21.87	21.55		0.84	0.43	-0.86
lexA	22.44	24.5	26.66		-4.42236	68.3154	1.68315			lexA	24.24	25.62	26.96		-2.85043	124.298	2.24298			lexA	25.6	26.62	28.43		-2.9657	117.364	2.17364			lexA	22.44	24.24	25.6		1.68315	2.24298	2.17364		1.68212	2.17719	1.9664		11.06	14.08	14.4		0.07	0.39	-1.01
recA	29.13	30.82	32.96		-4.01365	77.48	1.7748			recA	30.76	31.87	33.58		-2.95522	117.964	2.17964			recA	31.19	31.93	33.62		-2.54652	146.997	2.46997			recA	29.13	30.76	31.19		1.7748	2.17964	2.46997		1.67031	1.92628	2.06071		17.75	20.6	19.99		-1.65	-2.12	-2.91
uvrA	28.46	30.87	32.86		-4.61099	64.7682	1.64768			uvrA	29.43	31.25	33.59		-4.35948	69.5841	1.69584			uvrA	30.37	32.03	33.9		-3.69927	86.3475	1.86348			uvrA	28.46	29.43	30.37		1.64768	1.69584	1.86348		1.64307	1.74071	1.77966		17.08	19.27	19.17		-3.45	-3.23	-3.62
imuAB	42.35	*	*							imuAB	*	*	*							imuAB	*	*	*							imuAB	42.35	45	45		-	-	-		1.43876	1.56015	1.63305		30.97	34.84	33.8		-6.66	-7.75	-7.2
	*=min 45 cycles										*=min 45 cycles										*=min 45 cycles
log dil	-1	-1.47712	-1.95424							log dil	-1	-1.47712	-1.95424							log dil	-1	-1.47712	-1.95424								Ct				E values								∆Ct	(=target-16S)
+ MMS	1/10	1/30	1/90		slopes	% primer E	E			+ MMS	1/10	1/30	1/90		slopes	% primer E	E			+ MMS	1/10	1/30	1/90		slopes	% primer E	E			+ MMS	R1	R2	R3		R1	R2	R3						R1	R2	R3
ssb	23.04	25.17	26.75		-3.8879	80.8041	1.80804			ssb	22.49	25.76	26.62		-4.32804	70.236	1.70236			ssb	23.5	26.15	27.69		-4.39092	68.944	1.68944			ssb	23.04	22.49	23.5		1.80804	1.70236	1.68944						11.42	11.97	11.32
dinB	31.07	33.11	35.7		-4.85202	60.7311	1.60731			dinB	33.42	32.86	34.88		-1.53001	350.392	4.50392			dinB	31.32	35.39	36.24		-5.15592	56.2974	1.56297			dinB	31.07	33.42	31.32		1.60731	4.50392	1.56297						19.45	22.9	19.14
mfd	29.54	31.51	34		-4.67386	63.665	1.63665			mfd	28.37	30.92	33.3		-5.1664	56.1559	1.56156			mfd	30.37	32.38	34.66		-4.49571	66.8915	1.66891			mfd	29.54	28.37	30.37		1.63665	1.56156	1.66891						17.92	17.85	18.19
16S	11.62	14.48	16.81		-5.43887	52.708	1.52708			16S	10.52	13.81	16.55		-6.31915	43.9624	1.43962			16S	12.18	15.76	17.3		-5.36551	53.5944	1.53594			16S	11.62	10.52	12.18		1.52708	1.43962	1.53594						0	0	0
ctrA	21.34	23.06	25.04		-3.87742	81.0937	1.81094			ctrA	20.72	22.98	24.98		-4.46427	67.4945	1.67495			ctrA	21.95	24.42	25.81		-4.04509	76.6905	1.7669			ctrA	21.34	20.72	21.95		1.81094	1.67495	1.7669						9.72	10.2	9.77
ccrM	24.89	26.79	28.7		-3.9927	78.0153	1.78015			ccrM	24.44	26.8	28.55		-4.30708	70.6773	1.70677			ccrM	26.35	28.36	30.05		-3.87742	81.0937	1.81094			ccrM	24.89	24.44	26.35		1.78015	1.70677	1.81094						13.27	13.92	14.17
mutM	28.28	30.11	31.55		-3.4268	95.8021	1.95802			mutM	27.38	29.44	31.23		-4.03461	76.9519	1.76952			mutM	28.86	30.43	31.88		-3.16481	107.002	2.07002			mutM	28.28	27.38	28.86		1.95802	1.76952	2.07002						16.66	16.86	16.68
gcrA	24.95	27.02	28.64		-3.86694	81.3854	1.81385			gcrA	26.37	27.23	29.25		-3.0181	114.454	2.14454			gcrA	26.43	27.7	30.13		-3.87742	81.0937	1.81094			gcrA	24.95	26.37	26.43		1.81385	2.14454	1.81094						13.33	15.85	14.25
ada1	30.81	32.79	34.99		-4.38044	69.1561	1.69156			ada1	32.71	34.08	35.89		-3.33249	99.5613	1.99561			ada1	32.22	33.48	36.1		-4.06605	76.1728	1.76173			ada1	30.81	32.71	32.22		1.69156	1.99561	1.76173						19.19	22.19	20.04
ada2	29.76	31.47	33.47		-3.8879	80.8041	1.80804			ada2	31.12	32.38	34.38		-3.41632	96.2061	1.96206			ada2	31.89	33.48	35.89		-4.19181	73.2051	1.73205			ada2	29.76	31.12	31.89		1.80804	1.96206	1.73205						18.14	20.6	19.71
ogt	29.77	32.11	34.33		-4.77866	61.9063	1.61906			ogt	32.23	33.84	36.26		-4.22325	72.4983	1.72498			ogt	33.05	34.68	37.8		-4.97777	58.8156	1.58816			ogt	29.77	32.23	33.05		1.61906	1.72498	1.58816						18.15	21.71	20.87
alkB	31.73	33.24	36.27		-4.7577	62.2503	1.6225			alkB	34.48	35.51	38.25		-3.95078	79.1079	1.79108			alkB	34.31	35.92	39.51		-5.44935	52.5837	1.52584			alkB	31.73	34.48	34.31		1.6225	1.79108	1.52584						20.11	23.96	22.13
alkA	22.14	24.64	26.38		-4.44331	67.9025	1.67903			alkA	23.54	24.87	26.92		-3.54208	91.5668	1.91567			alkA	23.34	24.92	27.27		-4.11845	74.9081	1.74908			alkA	22.14	23.54	23.34		1.67903	1.91567	1.74908						10.52	13.02	11.16
tagA	28.69	30.99	32.93		-4.44331	67.9025	1.67903			tagA	30.82	31.66	33.09		-2.37885	163.252	2.63252			tagA	31.05	32.32	34.42		-3.5316	91.9367	1.91937			tagA	28.69	30.82	31.05		1.67903	2.63252	1.91937						17.07	20.3	18.87
xthA1	31.76	34.83	37.75		-6.27723	44.3132	1.44313			xthA1	33.78	35.71	38.28		-4.71578	62.9498	1.6295			xthA1	34.03	36.11	39.31		-5.53318	51.61	1.5161			xthA1	31.76	33.78	34.03		1.44313	1.6295	1.5161						20.14	23.26	21.85
xthA2	26.01	27.7	29.16		-3.30105	100.879	2.00879			xthA2	27.55	28.6	30.05		-2.61988	140.822	2.40822			xthA2	28	29.34	31.09		-3.23817	103.618	2.03618			xthA2	26.01	27.55	28		2.00879	2.40822	2.03618						14.39	17.03	15.82
mutL	25.09	26.88	28.61		-3.68879	86.6773	1.86677			mutL	26.77	27.67	29.56		-2.92379	119.797	2.19797			mutL	26.93	28.26	29.87		-3.08098	111.141	2.11141			mutL	25.09	26.77	26.93		1.86677	2.19797	2.11141						13.47	16.25	14.75
mutS	30.91	32.83	34.76		-4.03461	76.9519	1.76952			mutS	32.82	33.75	35.53		-2.83995	124.967	2.24967			mutS	32.87	34.16	36.48		-3.78311	83.7948	1.83795			mutS	30.91	32.82	32.87		1.76952	2.24967	1.83795						19.29	22.3	20.69
lexA	22.75	25.24	26.98		-4.43284	68.1083	1.68108			lexA	24.99	26.03	27.93		-3.08098	111.141	2.11141			lexA	25.57	26.94	29.46		-4.07653	75.9165	1.75916			lexA	22.75	24.99	25.57		1.68108	2.11141	1.75916						11.13	14.47	13.39
recA	27.72	29.79	32.62		-5.13496	56.5826	1.56583			recA	29	30.59	33.27		-4.47475	67.2923	1.67292			recA	29.26	30.82	33.64		-4.59003	65.1443	1.65144			recA	27.72	29	29.26		1.56583	1.67292	1.65144						16.1	18.48	17.08
uvrA	25.25	27.73	29.7		-4.66338	63.8463	1.63846			uvrA	26.56	28.43	30.35		-3.97174	78.5579	1.78558			uvrA	27.73	29.62	31.89		-4.35948	69.5841	1.69584			uvrA	25.25	26.56	27.73		1.63846	1.78558	1.69584						13.63	16.04	15.55
imuAB	35.93	38.69	41.97		-6.32963	43.8756	1.43876			imuAB	37.61	39.65	42.55		-5.17688	56.0151	1.56015			imuAB	38.78	41.02	-		-4.69482	63.3054	1.63305			imuAB	35.93	37.61	38.78		1.43876	1.56015	1.63305						24.31	27.09	26.6
